# Supplementary material for: Isobaric mass tagging and triple quadrupole mass spectrometry to determine lipid biomarker candidates for Alzheimer's disease
Source: PLoS One. 2019 Dec 10;14(12):e0226073. doi: 10.1371/journal.pone.0226073 (PMC6903722; doi:10.1371/journal.pone.0226073)
Supplement: S1 Table — (XLSX) [file pone.0226073.s001.xlsx]

## Sheet: Sheet1
Target	FA(12:0)	FA(14:0)	FA(14:1)	FA(15:0)	FA(16:0)	FA(17:0)	FA(17:1)	FA(18:0)	FA(18:1)	FA(18:2)	FA(20:0)	FA(20:1)	FA(20:2)	FA(20:3)	FA(22:0)	FA(22:1)	FA(22:4)	FA(22:5)	FA(24:0)	FA(24:1)	FA(24:6)
n	6	6	6	6	6	6	6	6	6	6	6	6	6	6	6	6	6	6	6	6	6
Average	1.10569e+06	2.27529e+06	2.08284e+07	1.11846e+07	6.44275e+06	2.09949e+07	1.15668e+07	3.61758e+06	6.62422e+06	4.16531e+06	5.53442e+06	1.98819e+07	7.90209e+06	5.52298e+06	1.61135e+06	2.6192e+06	1.51749e+06	6.69104e+06	990343	3.33507e+06	1.68315e+06
Stdev	87288	293582	2.11883e+06	863340	506662	1.51448e+06	653348	193776	605410	422749	188027	733378	758915	212217	85527.2	179794	117380	668600	120771	257029	298152
CV	0.0789446	0.129031	0.101728	0.0771899	0.0786407	0.0721356	0.0564847	0.0535651	0.0913934	0.101493	0.0339741	0.0368867	0.0960398	0.0384244	0.0530781	0.0686448	0.0773515	0.0999247	0.121949	0.0770685	0.177139
