# Supplementary material for: Isobaric mass tagging and triple quadrupole mass spectrometry to determine lipid biomarker candidates for Alzheimer's disease
Source: PLoS One. 2019 Dec 10;14(12):e0226073. doi: 10.1371/journal.pone.0226073 (PMC6903722; doi:10.1371/journal.pone.0226073)
Supplement: S2 Table — (XLSX) [file pone.0226073.s002.xlsx]

## Sheet: Sheet1
Target	ePE(34:1)	ePE(34:2)	ePE(36:1)	ePE(36:2)	ePE(36:3)	ePE(36:4)	ePE(36:5)	ePE(38:2)	ePE(38:3)	ePE(38:4)	ePE(38:5)	ePE(38:6)	ePE(40:4)	ePE(40:5)	ePE(40:6)	ePE(40:7)	ePE(42:6)	LPE(16:0)	LPE(18:0)	LPE(18:1)	LPE(18:2)	LPE(20:3)	LPE(20:4)	LPE(20:5)	LPE(22:5)	LPE(22:6)	PE(34:1)	PE(34:2)	PE(36:1)	PE(36:2)	PE(36:3)	PE(36:4)	PE(36:5)	PE(38:3)	PE(38:4)	PE(38:5)	PE(38:6)	PE(40:5)	PE(40:6)	PE(40:7)	PS(36:1)	PS(38:4)
n	6	6	6	6	6	6	6	6	6	6	6	6	6	6	6	6	6	6	6	6	6	6	6	6	6	6	6	6	6	6	6	6	6	6	6	6	6	6	6	6	6	6
Average	2.45301e+06	5.85842e+06	2.28806e+06	7.21574e+06	8.66939e+06	1.49723e+07	3.66234e+06	948478	7.50564e+06	3.36893e+07	3.78381e+07	1.67481e+07	2.99016e+06	7.52167e+06	1.72245e+07	1.01222e+07	849533	7.40271e+06	7.19556e+06	7.236e+06	1.48958e+07	995387	9.01574e+06	2.71789e+06	1.84959e+06	1.32015e+07	3.21764e+06	7.94483e+06	3.28694e+06	1.50162e+07	6.83528e+06	9.10784e+06	2.74761e+06	4.57844e+06	1.97236e+07	1.15634e+07	1.8208e+07	3.17495e+06	1.19348e+07	1.45256e+06	1.01913e+06	1.06439e+06
Stdev	285444	545291	162798	803654	826999	1.17673e+06	344415	82597.3	493817	2.41925e+06	3.09339e+06	1.53079e+06	279431	359565	1.28122e+06	627698	100153	635927	773323	576109	1.91606e+06	140857	849843	290691	241603	1.15392e+06	391086	573350	295536	1.07897e+06	516364	1.19287e+06	123212	319696	1.79e+06	811511	2.51341e+06	256450	1.079e+06	175083	136478	125426
CV	0.116365	0.0930781	0.0711511	0.111375	0.095393	0.0785937	0.0940424	0.0870841	0.0657928	0.0718108	0.0817534	0.0914013	0.0934501	0.0478039	0.0743837	0.0620117	0.117891	0.0859047	0.107472	0.0796172	0.128631	0.14151	0.0942621	0.106955	0.130625	0.0874086	0.121544	0.0721664	0.0899123	0.0718541	0.075544	0.130972	0.0448433	0.0698263	0.0907539	0.0701796	0.138039	0.080773	0.0904078	0.120534	0.133916	0.117839
