# Supplementary material for: Isobaric mass tagging and triple quadrupole mass spectrometry to determine lipid biomarker candidates for Alzheimer's disease
Source: PLoS One. 2019 Dec 10;14(12):e0226073. doi: 10.1371/journal.pone.0226073 (PMC6903722; doi:10.1371/journal.pone.0226073)
Supplement: S3 Table — (XLSX) [file pone.0226073.s003.xlsx]

## Sheet: Sheet1
ID	Disease	Gender	Age	MMSE	ADAS	a-beta 1-42 (pg/mL) (MSD)	Total Tau (pg/mL)	FA(12:0)	FA(14:0)	FA(14:1)	FA(15:0)	FA(16:0)	FA(16:1)	FA(17:0)	FA(17:1)	FA(18:0)	FA(18:1)	FA(18:2)	FA(18:3)	FA(18:4)	FA(20:0)	FA(20:1)	FA(20:2)	FA(20:3)	FA(20:4)	FA(20:5)	FA(22:0)	FA(22:1)	FA(22:2)	FA(22:3) 2peaks	FA(22:4)	FA(22:5) 1st	FA(22:5) 2nd	FA(22:6)	FA(24:0)	FA(24:1)	FA(24:3)	FA(24:4)	FA(24:5)	FA(24:6)
AD-1	AD	M	80	20	30			0.939838	1.02768	0.496562	1.46289	0.927529	0.440257	1.18949	0.795106	1.087	0.777535	0.860352	0.87836	0.429373	1.18131	0.762709	0.795897	0.944599	0.820099	0.684215	1.38831	0.943505	0.760349	1.62883	0.755402	0.663071	1.23704	0.576823	1.66764	1.25141	1.49888	0.780546	1.15377	1.56284
AD-2	AD	M	77	21	31			0.873292	1.10533	0.933825	1.14651	1.61129	1.359	1.3914	1.54087	1.38583	1.91156	1.87002	1.69998	0.551031	1.30805	1.94739	2.04562	1.86656	1.12974	0.57383	0.845147	1.62103	1.44319	1.43144	1.44777	0.947489	1.80428	0.967722	0.523808	1.35427	1.49778	1.75064	1.53582	1.78233
AD-3	AD	M	87	19	27			0.791113	0.682276	0.507239	0.789739	0.787559	0.561665	0.717711	0.652998	0.821081	0.859349	0.969488	1.03147	0.768829	0.843348	0.740202	0.83569	0.982866	0.906993	0.744664	0.874733	0.919333	0.898738	0.775876	0.985854	0.744253	1.01713	0.599588	0.686295	1.08321	2.50567	0.674872	0.857018	1.13709
AD-4	AD	F	72	11	71			1.58781	2.00456	2.99601	1.71263	2.17024	3.58894	1.62025	2.54518	1.43694	2.704	3.00013	2.75402	1.86195	0.942352	1.82899	1.90167	1.65052	1.62842	1.30017	0.592073	0.983721	2.36917	0.978604	1.54691	1.91714	2.2434	1.67529	0.450389	0.671713	0.248673	1.28614	1.0818	1.76481
AD-5	AD	M	80	25	14			0.587483	0.845533	0.798903	1.02261	1.55859	0.872292	1.55643	1.28869	1.53092	1.59978	1.54836	1.2741	0.891935	1.13168	1.57973	2.13586	1.72367	1.9321	0.902737	0.627807	0.866011	1.2965	1.10349	1.9921	1.45072	2.44744	0.972054	0.893524	0.944852	0.778184	1.21067	0.264897	1.56721
AD-6	AD	F	55	17	29			0.890019	1.8701	1.55265	2.26006	2.04579	1.64206	3.29518	3.16683	2.22988	1.72981	1.14618	0.948147	0.944435	2.20374	2.03278	1.70421	1.31111	0.934337	0.716707	1.21633	2.02358	3.87182	1.31051	1.29701	0.905426	1.21641	0.659723	1.41916	1.22067	0.890273	1.78979	1.72316	2.0087
AD-7	AD	F	77	15	60			0.572379	0.473348	0.34067	0.69723	0.948168	0.567092	0.924704	0.733362	1.09821	0.917893	1.07212	0.735542	0.62344	1.70332	1.33344	0.902696	0.671791	0.854402	0.493897	1.55824	6.61083	1.31477	0.90799	0.835469	0.581706	1.48043	0.94937	1.50571	1.63707	1.00175	1.49663	5.40148	1.59508
AD-8	AD	F	67	21	23			0.765825	1.24072	2.62025	0.599262	1.5507	4.53782	0.720136	1.78939	0.960292	1.87145	1.15598	1.18577	2.7552	0.636705	1.40057	1.54636	1.84392	1.48294	1.57705	0.382686	0.881068	2.51905	3.0165	2.60598	1.92865	1.47533	0.779543	0.405329	1.16097		2.5269	2.25614	1.78527
AD-9	AD	F	86	18	24			1.78434	2.34697	2.63987	1.73138	2.63212	4.24326	1.82622	3.03678	1.69973	3.48637	4.13692	3.83666	2.18693	1.56869	3.11453	3.49158	2.51784	2.32184	1.27886	1.40282	1.212	4.0015	3.42367	2.65768	2.08949	2.06041	1.29671	0.778733	1.06763	3.50221	1.786	4.54401	2.09003
AD-10	AD	F	76	24	33			0.755349	0.723416	0.161238	2.1639	1.27846	0.249473	1.00898	0.238912	2.38255	0.236036	0.286852	0.39005	0.789616	3.5898	0.293494	0.323318	0.316492	0.372296	0.28254	4.03272	0.758072	0.269253	0.488603	0.322466	0.23662	0.235854	0.282579	3.53836	0.537846	1.999	0.691749	0.955709	1.53014
AD-11	AD	F	91	22	31			1.10626	0.776092	1.02593	0.766677	1.13682	1.34769	1.11724	1.57053	1.04422	1.16072	1.75602	2.35058	1.81028	0.999405	1.0237	1.16051	1.21918	1.38631	1.141	0.852475	0.912115	1.12149	1.51204	1.03274	1.09335	0.80202	0.814851	0.611868	0.84833	0.624013	0.976086	0.962822	1.42324
AD-12	AD	M	54	20	32			0.474118	0.267042	0.219064	0.467402	0.404421	0.235943	0.385263	0.353571	0.60564	0.219364	0.302999	0.326497	0.204472	0.703633	0.307606	0.400825	0.433908	0.889496	0.356766	0.546943	0.761393	0.19342	0.476165	0.579337	0.294767	0.823538	0.354005	0.455385	0.667339	0.623726	0.571184	0.314775	1.33241
AD-13	AD	M	75	17	38			1.65433	1.17638	1.03018	0.948796	1.60526	1.40747	1.40213	1.88159	1.34555	1.58331	1.98393	1.76945	0.806123	1.14382	1.54663	1.58674	1.27755	1.107	0.807762	1.24156	1.10878	1.32291	1.57398	1.32513	1.22503	1.44563	1.10415	0.901992	1.34622	0.126177	1.66708	0.907443	1.33824
AD-14	AD	F	57	19	21			0.468612	0.341283	0.264921	0.484525	0.346436	0.259466	0.433279	0.251488	0.483668	0.192809	0.174552	0.158363	0.149476	0.822626	0.192914	0.210752	0.346653	0.506591	0.315603	1.04362	0.364583	0.222079	0.396006	0.265814	0.23145	0.244782	0.270595	1.38345	0.776874		0.214136	2.74539	1.10949
AD-15	AD	M	62	19	17			0.990061	0.755907	0.390668	0.793529	0.866848	0.390685	0.829997	0.485082	0.926886	0.654112	0.788676	0.715243	0.299359	0.930181	0.64243	0.598336	0.612208	0.717979	0.274223	0.811397	0.748119	0.736065	0.660248	0.681458	0.416353	0.855381	0.578382	0.751251	0.89471	0.23527	1.41908	1.06967	1.01941
AD-16	AD	F	87	20	35			1.26349	1.68823	2.35297	1.65853	1.24894	2.41612	1.6584	2.19018	1.13058	1.54694	0.91832	0.786887	1.27217	0.969836	1.47481	1.21004	1.59537	1.49799	1.33294	0.938083	1.27104	1.28332	1.68028	1.75144	1.33784	1.32464	1.33102	0.730246	1.09786	3.25262	2.1338	1.03516	1.94808
AD-17	AD	M	62	18	26			1.45186	1.61489	1.12572	1.51227	2.17384	1.50121	1.99089	2.18993	1.72886	2.10381	2.34216	1.6355	1.6953	1.40849	1.90059	1.83736	1.77417	1.50401	1.03227	1.5524	1.60714	2.6771	1.86996	1.62409	1.39034	1.65973	1.23444	1.7239	1.73742	2.75063	1.4079	1.36689	1.43106
AD-18	AD	M	80	25	30	399.038	973.618	2.55322	2.02368	1.06896	2.36315	1.09164	0.691765	1.66942	1.25519	1.45153	1.08006	0.719285	0.495359	0.570488	1.19363	1.09028	0.854145	0.971189	0.996503	0.596413	1.12858	0.833478	1.11523	1.3335	1.09138	0.76831	0.876503	0.778804	1.38077	0.948146	0.750693	0.775251	0.599937	1.13359
AD-19	AD	M	84	23	29			4.89973	3.49452	3.7644	2.57615	2.62477	2.99544	2.50635	3.24326	1.75011	3.33031	3.29919	2.95228	2.56983	1.33155	3.12459	3.08302	2.59316	2.65509	2.01149	0.827301	1.52191	3.23207	2.39189	2.87819	3.35671	2.21463	2.18372	0.818637	1.1095	2.75859	1.95928	1.90084	1.82249
AD-20	AD	F	79	22	33	1109.59	168.004	0.787558	0.413159	0.390285	0.401763	0.390497	0.297046	0.362715	0.321899	0.511261	0.274806	0.304425	0.299195	0.376435	0.560304	0.315458	0.366876	0.583001	0.541985	0.647953	0.525415	0.428033	0.218028	0.407287	0.302783	0.344121	0.266105	0.644329	0.695198	0.574723		0.433192	0.506841	0.911591
AD-21	AD	M	79	21	22			0.601136	0.647972	0.530126	0.778493	0.885781	0.578706	0.752293	0.595011	0.83844	0.70101	0.84354	0.906817	1.25131	0.774669	0.681575	0.737456	0.745752	0.641954	0.935474	0.739589	0.526546	0.509023	0.407349	0.550693	0.603767	0.482726	0.893526	0.746962	0.72988	2.00174	0.56335	0.985824	1.38131
AD-22	AD	F	83	21	28	353.553	391.365	0.577119	0.368781	0.358174	0.474851	0.486426	0.373548	0.439457	0.40785	0.637392	0.438502	0.53212	0.960729	1.19439	0.96807	0.58266	0.531162	0.685887	0.926878	1.57501	1.31733	0.885046	1.05251	0.93241	0.679263	0.920464	0.963891	1.16518	1.06674	1.14511	1.9995	0.658728	1.01504	1.26742
AD-23	AD	F	69	18	34			0.690783	0.737909	0.536149	0.817577	0.908411	0.705423	1.0986	0.786855	1.03342	1.0398	0.780826	0.671356	1.02147	2.39101	1.79122	0.63355	0.712768	0.703952	0.820566	7.51448	1.62706	0.850639	0.525416	0.642716	0.856372	0.677308	0.921379	3.88319	1.4596	0.19984	0.760645	0.279866	1.52069
AD-24	AD	F	71	24	29	261.049	573.238	0.976678	1.07206	2.01095	1.31556	1.11378	2.15044	1.05829	1.46238	1.01502	1.33347	1.17817	1.06201	1.77664	1.20171	1.08649	0.981863	0.960006	1.1369	0.867814	0.826336	1.02821	0.537136	0.935816	1.09745	1.06954	0.974135	0.690879	0.728159	1.12445	1.00091	0.695277	1.61986	1.47612
AD-25	AD	M	65	21	42	213.266	1584.67	0.935267	1.11512	0.946448	1.29665	1.15249	1.19811	1.18593	1.27478	0.97933	1.28982	1.44807	1.24524	0.578321	1.26603	1.48315	0.954754	0.937615	0.973802	0.785564	1.58012	1.12317	1.63675	1.5527	0.736486	0.773447	0.797972	1.08456	1.32006	1.00501	0.124902	0.714092	0.616284	1.50206
AD-26	AD	M	75	20	43	257.877	915.227	1.03046	1.14904	0.982622	1.07287	0.8445	1.1005	0.979526	0.957206	0.814244	0.886225	1.24924	1.0938	0.786451	0.757591	0.756011	1.11726	0.820789	0.903969	0.470802	0.885748	0.513391	1.00018	0.710572	0.853783	0.718268	0.811208	1.07476	0.795684	0.745743	0.62501	1.53611	0.166522	1.33966
AD-27	AD	M	79	24	27	584.982	198.144	1.31389	1.34146	0.79691	1.53394	0.845576	0.503461	1.35211	0.823128	1.08531	0.609979	0.419977	0.464012	0.447972	0.99541	0.659561	0.476111	0.675169	0.646219	0.419905	0.866961	0.795962	0.575811	0.475924	0.558736	0.541098	0.347258	0.584857	0.998039	1.08542		0.584223	1.00005	1.16679
Cont-1	C	M	76	30				1.67731	1.92134	1.29358	2.13429	1.75064	1.35562	1.97857	1.76349	1.87654	1.99806	1.5228	1.42888	1.91458	1.70511	1.73605	1.40155	1.61065	1.5526	2.95331	1.71283	1.45576	0.940102	1.86874	1.31801	1.62885	1.3716	1.78217	2.18735	1.46563	6.48821	1.26607	1.07688	1.79453
Cont-2	C	F	74	30				0.496192	0.243772	0.209847	0.473263	0.279209	0.213155	0.33946	0.237786	0.509894	0.170631	0.19051	0.374624	0.155502	0.739816	0.225821	0.22353	0.376643	0.463793	0.259437	0.936385	1.01896	0.164373	0.241257	0.259129	0.31141	0.411657	0.492172	0.769429	0.680394		0.850231	0.589027	0.904782
Cont-3	C	M	74	30				0.496034	0.283821	0.141509	0.614001	0.35047	0.151534	0.403735	0.292148	0.550982	0.214135	0.190013	0.144396	0.195483	0.837387	0.307804	0.276486	0.378479	0.568414	0.912644	1.43226	0.68228	0.291087	0.407353	0.379734	0.339452	0.364592	0.348209	1.12349	1.00165	0.657343	0.824848	2.51885	1.18906
Cont-4	C	F	76	30				0.80138	0.733063	0.540509	0.700481	0.577921	0.353741	0.617648	0.384958	0.742793	0.455226	0.481212	1.0767	0.83038	0.873497	0.540827	0.275313	0.385879	0.48731	1.46573	0.530045	0.70605	0.472491	0.340465	0.203961	0.517873	0.320162	1.04737	0.469639	0.911182		0.178455	0.346718	1.41948
Cont-5	C	M	77	29				0.504136	0.372528	0.319065	0.455566	0.549869	0.303444	0.735534	0.536078	0.840652	0.594681	0.402788	0.498422	0.384058	0.86825	0.626384	0.369324	0.505498	0.486106	0.473349	0.465458	0.467289	0.342075	0.552024	0.417125	0.380346	0.208714	0.532334	0.460055	0.74962	0.498999	0.464241	0.285528	1.18715
Cont-6	C	M	74	30				0.581368	0.454669	0.206073	0.724326	0.426745	0.240315	0.532388	0.320985	0.613678	0.25024	0.238346	0.286349	0.362184	0.940952	0.296316	0.25984	0.375789	0.29823	0.940438	0.965035	0.735475	0.222116	0.379252	0.248711	0.412083	0.248163	0.667526	1.47455	0.585491	0.222222	0.245349	0.361277	1.09242
Cont-7	C	F	77	29				0.553759	0.36509	0.400877	0.484682	0.472348	0.440824	0.496402	0.500323	0.695036	0.385355	0.320352	0.342184	0.831118	0.59556	0.579535	0.644379	0.849934	0.934926	0.667253	0.532361	0.552366	0.912295	1.40022	1.3255	0.921847	0.757486	0.844425	0.417693	0.886981		1.21069	6.7487	1.13711
Cont-8	C	M	84	30				0.512565	0.414421	0.370625	0.653237	0.467007	0.407883	0.591283	0.517567	0.725633	0.414283	0.320904	0.262945	0.654837	0.604541	0.72561	0.867361	1.01304	1.11654	0.550903	0.581673	0.856554	1.84244	1.73845	2.13995	1.07994	0.925952	0.8313	0.543792	1.4557		2.79026	1.72093	0.887784
Cont-9	C	F	70	30				0.562158	0.459752	0.24014	0.636041	0.396669	0.202565	0.413188	0.283755	0.608429	0.296763	0.24533	0.278684	0.208645	0.914124	0.405875	0.212266	0.253199	0.327899	0.680519	1.07994	0.733937	0.385835	0.310925	0.193537	0.283188	0.243355	0.847012	0.815624	0.82125	0.999499	0.200737	0.189118	1.45883
Cont-10	C	F	72	30				0.633168	0.673209	0.665886	0.812584	0.946823	1.10048	0.86182	1.14863	0.984718	1.19088	1.12016	0.805208	0.747736	0.926862	1.46782	1.15658	1.1454	0.883631	0.448135	0.795423	0.858948	2.92403	1.02239	1.19067	0.88759	0.962448	0.584545	0.774126	0.958845	4.00101	1.15944	0.405373	1.31741
Cont-11	C	F	69	30				0.87347	0.879912	0.799548	0.834627	1.01283	0.946275	0.977423	1.03287	1.06639	1.10022	1.28594	1.1312	0.44146	1.00677	1.27217	1.12176	0.963516	1.15235	0.615851	0.671299	2.09246	0.822333	1.20077	1.08364	1.15367	1.55729	1.34278	0.548254	1.3145	0.250069	0.975966	0.518515	1.22255
Cont-12	C	M	74	30				1.04193	1.55056	1.39944	1.46505	1.55967	1.44098	1.56435	1.66706	1.22976	1.65311	1.90258	1.69163	1.22431	0.878697	1.44523	1.58683	1.60068	1.27041	0.67678	0.682951	0.823256	1.29207	1.66057	1.61809	1.52072	1.36746	1.11735	0.680423	1.20315		1.55378	2.48905	1.61441
Cont-13	C	M	74	30				0.488044	0.367567	0.169197	0.562562	0.507818	0.253273	0.437674	0.344338	0.690211	0.236083	0.20489	0.215323	0.415727	0.810341	0.297745	0.405015	0.458762	0.525784	1.22793	0.767674	0.420966	0.361057	0.396024	0.38157	0.632767	0.320616	1.08481	0.661401	1.05548	0.176825	0.585993	1.62814	1.02254
Cont-14	C	F	83	30				1.31742	1.72749	1.94883	1.45774	1.78299	1.80038	2.17783	2.00195	2.31458	2.02998	1.9884	1.68354	1.57579	1.69741	2.54343	2.39384	1.68117	1.23516	1.51284	1.69359	1.73285	2.08372	0.9998	1.89469	2.38403	1.66947	2.10676	1.04523	1.57255	1.99992	1.06674	1.71951	1.91395
Cont-15	C	M	79	30				0.600199	0.356004	0.241494	0.519187	0.505987	0.245866	0.576532	0.427854	0.793403	0.35491	0.373462	0.310207	0.234702	1.02293	0.454013	0.384559	0.430298	0.463086	0.271139	1.1151	2.05075	0.599843	0.159881	0.434124	0.273196	0.449074	0.301815	0.850838	0.910103	0.999678	0.6666	0.473404	1.34834
Cont-16	C	F	72	30				0.922661	0.73422	0.813369	0.808304	0.804444	0.697891	0.71171	0.680702	0.846422	0.753624	0.953683	1.4636	2.16642	1.01326	0.866788	0.839315	1.40149	1.48645	2.0647	1.0141	0.957741	0.865053	1.37716	1.2856	2.11924	1.11503	2.18387	1.4599	1.28612	4.50927	1.65314	1.75854	1.29048
Cont-17	C	M	76	30				0.557115	0.419484	0.311723	0.502154	0.449433	0.300743	0.480523	0.341555	0.573314	0.393973	0.392256	0.393244	0.339996	0.617234	0.481004	0.46297	0.523539	0.549049	0.267421	0.550209	0.406762	0.781917	0.802445	0.481189	0.325542	0.56609	0.38177	0.504573	0.731669	4.00401	0.727137	0.408272	0.916734
Cont-18	C	M	71	30				0.451156	0.225877	0.143752	0.494563	0.2992	0.1218	0.355004	0.219625	0.552086	0.111103	0.101867	0.112618	0.267332	0.633804	0.162245	0.156494	0.256728	0.400773	0.358395	0.456226	0.255185	0.0726214	0.235945	0.261981	0.252515	0.193044	0.400884	0.541045	0.465237	5.60032	0.12721	0.0844501	1.06913
Cont-19	C	F	73	30				0.781151	0.607013	0.351237	0.76907	0.470367	0.246603	0.501757	0.321895	0.692509	0.258223	0.277071	0.363712	0.15614	0.998102	0.296155	0.209844	0.360706	0.469741	0.313066	2.24878	0.411019	0.166495	0.135044	0.271454	0.187056	0.248805	0.229166	2.01625	0.629507	3.50247	0.330015	2.16769	0.915401
Cont-20	C	F	71	30				0.872175	1.20816	1.25627	1.36693	1.40793	1.40756	1.58092	1.6679	1.29669	1.57784	1.24291	0.917182	0.886261	1.12515	1.69893	1.29349	1.77106	1.7226	1.90717	1.17662	1.59952	2.66715	1.78418	1.64819	1.54381	3.43402	2.64494	0.785984	1.75812	13.0199	1.41171	2.57665	1.56752
Cont-21	C	F	67	30				2.04708	2.31932	2.32824	2.02172	1.86103	2.23064	1.8653	1.95501	1.42801	1.99518	1.57917	2.00858	2.84643	1.26639	1.64598	1.32067	1.52148	1.24063	2.07771	0.94374	1.42261	1.38801	1.07688	1.16119	2.26619	1.55824	2.50715	0.781645	1.53642	0.600537	1.45664	2.92034	1.76604
Cont-22	C	M	75	30				2.47384	2.5738	2.33248	2.16394	1.92564	2.27584	1.84819	2.09774	1.49231	2.05169	1.60843	2.12219	2.46557	1.36129	1.47939	1.34275	1.56734	1.25778	1.74874	1.67087	1.17452	1.9325	3.39633	1.29759	1.87597	1.53394	2.44877	1.03577	1.3728	0.875195	2.7513	1.63322	2.02985
Cont-23	C	M	74	30				0.701265	0.791834	0.403611	1.0116	0.787869	0.613549	0.808027	0.75119	0.765642	0.665203	0.68994	0.55218	0.181516	0.889115	0.749218	0.627457	0.468398	0.502286	0.403076	0.765851	0.480393	0.974864	1.02621	0.490462	0.422392	0.654046	0.50354	0.59355	1.05097	0.25034	0.821486	0.666439	1.2068
Cont-24	C	F	75	30				1.8202	0.907625	0.651051	0.759706	0.667416	0.586471	0.703175	0.597369	0.881427	0.611315	0.728431	0.736777	2.2504	1.01489	0.53787	0.556826	0.681633	0.625035	2.00206	0.924321	0.945197	0.573879	0.301423	0.458153	0.917923	0.386493	1.18277	0.833925	0.888847	0.57136	0.515334	0.363583	1.35839
Cont-25	C	F	75	30				0.466532	0.193363	0.100838	0.290363	0.288223	0.13847	0.209657	0.13231	0.460036	0.152292	0.213344	0.159466	0.118407	0.57256	0.171807	0.215489	0.242273	0.267529	0.306703	0.718606	0.317547	0.110981	0.142735	0.138994	0.164032	0.252004	0.435893	0.708385	0.234925		0.0171578	0.242343	0.933249
MCI-1	MCI	M	79	18	32			1.33778	1.98375	2.41348	1.75055	1.87103	2.99917	1.50991	2.3752	1.20948	2.20576	2.05945	2.06628	1.69588	1.01318	1.78893	2.18215	2.0902	2.03455	1.77946	0.609275	0.901095	2.48214	2.56978	2.20832	1.91856	2.37024	1.17312	1.0558	1.31551	4.98814	1.80526	1.13866	1.71647
MCI-2	MCI	F	82	27	23			1.00992	1.16957	1.01656	1.39018	1.30272	1.12528	1.64949	1.44547	1.4255	1.62456	1.29979	1.07922	1.02686	1.41464	1.63731	1.60539	1.40665	1.27421	1.15051	1.01226	1.38948	2.00093	2.05936	1.35299	1.47259	1.58826	0.792053	1.34468	1.54944	4.99778	0.76661	3.44821	1.52377
MCI-3	MCI	F	80	23	22			0.750827	0.680478	0.769498	0.773648	0.878946	0.910105	0.873194	0.83546	1.06825	1.0879	1.03475	1.13917	1.23162	1.52748	1.51477	1.01711	1.18137	1.19275	1.22639	0.938689	1.51679	0.556836	1.65545	0.986173	1.06992	0.792082	0.968257	0.693877	1.02092	2.99557	0.750119	0.44617	1.53166
MCI-4	MCI	F	69	24	11			0.826132	0.963177	1.61026	0.804128	1.24941	2.21211	0.893951	1.60374	0.932344	1.49384	1.5419	1.23564	1.13432	0.717345	1.20348	1.40305	1.76995	2.08166	1.15662	0.489231	0.611005	2.15833	2.27137	2.31094	1.5064	2.02237	1.39739	0.502322	0.944755	1.49304	2.1795	4.00229	1.63896
MCI-5	MCI	F	75	24	20			0.432044	0.213386	0.118111	0.301704	0.336259	0.242551	0.285542	0.238359	0.469044	0.178249	0.197163	0.199069	0.240162	0.581864	0.236222	0.207352	0.409683	0.700167	0.637156	0.386391	0.346336	0.21039	0.701965	0.418926	0.26327	0.412966	0.520435	0.23663	0.465709	0.497856	2.07216	0.809486	0.854779
MCI-6	MCI	M	76	23	37			1.24314	1.6931	0.859436	1.70805	1.15362	0.473193	1.62059	0.956374	1.57087	1.00263	0.680543	1.03032	1.05803	1.57533	1.21709	0.898693	0.69974	0.637621	0.498582	1.39108	0.90197	1.17569	0.969292	0.894438	0.670661	0.389283	0.751666	1.05959	1.30667		1.21058	0.929931	1.24616
MCI-7	MCI	F	83	25	31	644.175	184.472	1.36229	0.863275	2.56566	0.855837	0.81022	0.478126	0.811561	0.560785	0.898796	0.629615	0.74822	0.842699	1.33818	0.783407	0.579397	0.803697	1.03821	1.09964	0.752977	0.653716	0.440417	0.649059	0.553666	1.17054	0.936247	1.0098	1.03159	0.556136	0.67042		0.894566	0.767197	1.15884
MCI-8	MCI	M	53	26	14			0.42594	0.327703	0.207862	0.986416	0.506016	0.184624	0.528397	0.299624	0.849997	0.306476	0.477248	0.542763	0.405705	1.46949	0.372049	0.31833	0.423179	0.704283	0.742357	2.22416	0.810369	1.15371	0.598771	0.380775	0.621201	0.498622	1.00268	2.48239	0.568593		0.566453	1.75766	1.44492
MCI-9	MCI	F	53	26	19	1362.14	290.498	0.816762	0.778847	0.987425	0.550277	0.740182	1.03491	0.549818	0.727351	0.68656	0.662699	0.50344	0.723864	1.28941	0.762842	0.630293	0.672109	0.865188	0.899	2.19273	0.584273	0.656825	0.790154	0.993938	0.600516	0.859624	0.643348	0.54195	0.507537	0.832475	0.124875	0.880737	0.889058	1.40447
MCI-10	MCI	M	58	23	27			0.544674	0.378609	0.298569	0.495705	0.568816	0.360356	0.525396	0.463961	0.730167	0.426187	0.420938	0.344439	0.472205	1.31912	0.578246	0.476298	0.822893	0.936211	0.852306	3.28791	0.709024	0.449695	0.626437	0.736587	0.494331	0.845833	0.625219	2.04414	0.953195	0.999177	1.31126	0.525222	1.24143
MCI-11	MCI	F	64	26	24			0.998358	1.10743	1.09704	0.941474	0.975606	0.997378	0.75324	1.0685	0.774904	0.873236	0.928261	1.0442	0.965994	0.737603	0.723844	0.76898	0.732225	0.632674	1.14772	0.743379	0.615301	0.58322	0.866708	0.661726	0.624978	0.367093	0.939719	0.515825	0.777876		0.666556	0.122709	1.43808
MCI-12	MCI	F	73	23	29	211.826	617.271	3.46892	2.46816	2.05979	1.81657	1.99154	1.94939	1.55388	1.91278	1.475	1.89288	2.05164	1.61988	2.11639	1.52544	1.66142	1.4894	1.53074	1.37288	1.06916	1.44997	1.21443	2.92439	2.11633	1.58484	1.50555	1.5619	0.757643	1.47416	1.10557	0.750376	1.75514	2.55149	1.61821
MCI-13	MCI	F	78	25	20	138.365	659.568	1.93501	1.00033	1.54806	0.76332	1.17413	1.4596	0.759921	1.09101	0.874299	1.19193	1.21249	1.21092	3.38902	0.758162	0.825037	1.00809	1.06028	1.17307	2.24122	0.751145	0.566413	1.273	0.592453	1.0117	1.45144	0.769859	2.38241	0.745789	0.892299	1.99745	0.599782	0.955042	1.32326
MCI-14	MCI	M	75	23	31	695.332	899.34	0.509845	0.31017	0.2684	0.563395	0.407608	0.250541	0.47602	0.362718	0.571082	0.254667	0.316343	0.296196	0.152901	0.792828	0.38787	0.436655	0.574548	0.895734	0.519034	0.93863	1.05577	0.874734	0.621638	0.523104	0.442019	0.61531	0.833469	1.09463	1.44043	2.4985	0.788127	0.75766	1.03818
MCI-15	MCI	F	68	26	17	438.718	145.335	1.31947	1.5986	1.49128	2.38015	1.41092	1.64596	1.43462	1.80209	1.01457	1.56482	2.12193	1.92693	0.748483	1.39556	1.35806	1.60764	1.73846	1.17084	0.732287	2.37665	1.82595	2.41743	1.04059	1.05739	1.06986	1.12827	0.809683	2.54527	1.13653	2.9434	0.799941	0.242294	1.42938
MCI-16	MCI	M	72	23	18	307.28	315.887	0.84791	1.17314	0.820037	1.37141	1.25473	0.838306	1.30595	0.989112	1.08831	0.936937	1.01081	0.927144	0.836751	0.958183	1.08989	1.36011	1.18981	1.09256	0.583756	1.08844	0.964686	0.895401	1.03849	1.14353	0.919856	1.20181	0.918094	0.949631	1.54546		0.847636	1.13971	1.66068
MCI-17	MCI	M	81	28	19	381.035	450.398	0.96606	1.08131	1.98575	1.08818	1.12637	2.17242	1.01528	1.41708	1.05593	1.34496	1.19395	1.0425	1.95096	1.20324	1.06032	1.08972	1.03157	1.16248	0.643034	0.816543	1.06691	0.611933	0.910175	1.03231	1.07008	0.825686	0.741923	0.85489	1.03564	1.80643	0.564982	1.31956	1.41151
MCI-18	MCI	M	79	24	26	125.098	120.533	1.11545	1.33464	0.746322	1.54949	1.07281	0.44728	1.22292	0.792019	1.0262	0.768066	0.783862	0.700586	0.885818	0.999832	0.708298	0.886304	0.974624	1.05304	0.703385	0.893587	0.909757	1.41524	1.20625	1.02889	0.909285	0.691841	0.939265	1.13518	1.09832	0.285488	0.97966	1.09111	1.43546
MCI-19	MCI	F	71	26	19	559.231	1476.76	1.28296	1.45534	1.17727	1.35667	1.67553	1.26325	1.48801	1.24531	1.47486	1.76553	1.82061	1.83622	3.18197	1.32793	1.57408	1.68374	1.61575	1.53167	2.90589	1.43801	1.01802	1.00004	1.03922	1.3093	2.28753	0.886578	3.06701	1.43567	0.918219		0.434574	0.661983	1.88243
MCI-20	MCI	M	81	27	18	397.764		1.4613	1.68876	0.914227	1.92218	1.34098	0.798831	1.49687	1.13367	1.82895	1.12663	1.3434	1.21774	0.749042	1.50331	0.99812	0.936066	0.751925	0.978766	0.530021	1.18662	0.965343	0.701432	1.1568	1.03995	0.560022	1.0072	0.760971	1.25989	0.840097		0.790771	0.513319	1.64151
MCI-21	MCI	F	82	27	14			0.972614	1.6219	1.35283	1.59574	1.52011	1.52385	1.59885	1.7962	1.12116	1.4847	1.69511	1.7046	3.02577	0.587754	1.12836	1.71037	1.93252	1.50226	4.41846	0.574077	0.730032	1.08965	0.941272	1.252	2.61001	0.917311	2.35251	0.607373	0.753679	0.666805	0.941889	3.13672	1.73884
Average	AD	14M/13F	74.4074	20.1852	31.8148	454.193	686.324	1.16007	1.15939	1.14228	1.21663	1.24581	1.34129	1.23972	1.32734	1.1857	1.27922	1.29955	1.20842	1.05975	1.24174	1.24791	1.20088	1.13977	1.11555	0.84986	1.33775	1.2176	1.37141	1.21878	1.15178	1.01503	1.14019	0.906253	1.14298	1.04541	1.34765	1.15049	1.36544	1.47952
Average	MCI	9M/12F	72.9524	24.619	22.4286	478.27	516.006	1.12511	1.1377	1.15752	1.18881	1.11274	1.11272	1.06445	1.1008	1.05458	1.08677	1.11628	1.0824	1.32836	1.09307	1.013	1.07435	1.13521	1.14886	1.2611	1.13495	0.915044	1.21016	1.16809	1.08119	1.10778	0.978364	1.10986	1.10007	1.00818	1.93178	1.02887	1.2955	1.44662
Average	Cont	12M/13F	74.48	29.92				0.889292	0.831356	0.705567	0.908639	0.821942	0.723036	0.870724	0.809003	0.929246	0.7966	0.742992	0.774394	0.874199	0.956563	0.84056	0.744158	0.832943	0.811524	1.00421	0.977253	0.926336	0.927574	0.91826	0.82333	0.912065	0.84479	1.07397	0.883316	1.02109	2.5909	0.954021	1.3557	1.30256
						SD	AD	0.761446	0.627701	0.841772	0.513112	0.51322	0.916616	0.534966	0.689355	0.403752	0.687615	0.745238	0.728582	0.674559	0.512055	0.620658	0.680807	0.542484	0.487296	0.517749	1.05127	0.943589	0.779453	0.641074	0.624486	0.67923	0.552876	0.46254	0.726798	0.290954	0.780542	0.520192	0.884622	0.206054
						SD	MCI	0.582977	0.517208	0.602032	0.4655	0.407937	0.684531	0.424281	0.526571	0.328372	0.521019	0.53487	0.488121	0.700367	0.320606	0.459737	0.485472	0.433758	0.344742	0.773437	0.6317	0.391924	0.622901	0.516686	0.463648	0.554187	0.538034	0.600881	0.572787	0.297079	0.828842	0.493175	0.832531	0.170204
						SD	Cont	0.620465	0.811214	0.957288	0.597907	0.671152	0.918774	0.676397	0.804907	0.488557	0.858319	0.814921	0.809235	0.954218	0.312495	0.755639	0.768685	0.648487	0.545884	0.750333	0.470526	0.569905	0.86466	0.842486	0.745099	0.779139	0.878876	0.711155	0.521162	0.371978	1.24873	0.756468	1.06118	0.251828
						SE	AD	0.169998	0.140055	0.185049	0.12014	0.123048	0.236608	0.127634	0.176093	0.0921315	0.169281	0.186383	0.16944	0.137576	0.122367	0.149057	0.157341	0.118993	0.104616	0.0846808	0.27065	0.221108	0.20572	0.150367	0.138424	0.132683	0.121318	0.0806709	0.159871	0.0585366	0.219337	0.115177	0.232461	0.0586706
						SE	MCI	0.143133	0.128405	0.152068	0.12076	0.0990552	0.166215	0.0985527	0.12649	0.0755681	0.123562	0.13029	0.115294	0.203016	0.0764736	0.101627	0.113815	0.107452	0.0864275	0.212845	0.156452	0.0782589	0.164495	0.131703	0.109391	0.133968	0.114868	0.145528	0.1375	0.0653582	0.427922	0.110727	0.235358	0.0537298
						SE	Cont	0.110355	0.134882	0.135086	0.108656	0.11033	0.132861	0.117791	0.130234	0.090798	0.136747	0.121096	0.125333	0.166835	0.0597842	0.127032	0.114405	0.10803	0.0885996	0.150699	0.0919646	0.105585	0.160407	0.154724	0.122693	0.142125	0.148493	0.152752	0.0920702	0.0759642	0.742238	0.144337	0.287729	0.0656041
							AD/Cont	1.30449	1.39457	1.61896	1.33896	1.51569	1.85508	1.42378	1.6407	1.27598	1.60584	1.74908	1.56048	1.21225	1.29813	1.48461	1.61374	1.36836	1.37463	0.846295	1.36889	1.31442	1.47849	1.32727	1.39893	1.11289	1.34968	0.843832	1.29396	1.02382	0.520149	1.20594	1.00719	1.13586
							MCI/Cont	1.26518	1.36848	1.64055	1.30834	1.35379	1.53896	1.22249	1.36069	1.13488	1.36427	1.50241	1.39774	1.51951	1.14271	1.20515	1.44371	1.3629	1.41568	1.25581	1.16137	0.98781	1.30465	1.27207	1.31319	1.21459	1.15811	1.03341	1.24538	0.987362	0.7456	1.07846	0.955593	1.1106
							p (AD/Cont)	0.195094	0.0988046	0.0658079	0.0644196	0.0138822	0.0302721	0.039461	0.0235202	0.0533994	0.0327277	0.0173352	0.047368	0.392132	0.0464224	0.044223	0.0246755	0.0633318	0.0324444	0.367024	0.227489	0.252074	0.0986409	0.16998	0.0837167	0.598325	0.127355	0.326171	0.174179	0.799163	0.0897532	0.288986	0.97895	0.0491378
							p (MCI/Cont)	0.880153	0.911987	0.951532	0.872954	0.423437	0.459001	0.305047	0.327665	0.295922	0.388309	0.450544	0.565373	0.263525	0.34091	0.22629	0.539988	0.978099	0.814432	0.0567642	0.550263	0.251576	0.560409	0.807138	0.703609	0.630176	0.348681	0.202298	0.84499	0.67395	0.188102	0.459759	0.835824	0.689079
					Pearson correlation		Age	0.218555	0.165928	0.180586	0.124383	0.118888	0.10231	0.112585	0.111782	0.143035	0.174005	0.199475	0.239344	0.180685	-0.0492728	0.170198	0.236254	0.214885	0.217946	0.0952899	-0.166285	0.0386043	0.0216808	0.17474	0.248672	0.217485	0.119307	0.128107	-0.208824	0.0827824	0.145023	0.0778952	0.0685298	0.0384563
					Pearson correlation		MMSE	-0.111915	-0.202346	-0.250895	-0.15868	-0.342877	-0.335279	-0.260368	-0.340606	-0.206802	-0.323008	-0.364018	-0.310697	-0.0750667	-0.218369	-0.313976	-0.312681	-0.248891	-0.276023	0.0989564	-0.161637	-0.268439	-0.312086	-0.213942	-0.245236	-0.0774632	-0.279321	0.0821877	-0.129288	-0.124528	0.212894	-0.239661	-0.0822259	-0.274767
					Pearson correlation		ADAS	0.0984364	0.112563	0.148376	0.0862587	0.117821	0.126482	0.114399	0.140044	0.116234	0.139864	0.151272	0.13423	-0.107194	0.158825	0.162706	0.0239054	-0.0688556	-0.075077	-0.22293	0.10149	0.43353	0.100434	-0.0485777	-0.0429703	-0.0536714	0.157185	-0.0207846	0.0246275	0.145795	-0.195917	0.13677	0.0317312	0.0674899
					Pearson correlation		a-beta1-42	-0.328334	-0.434483	-0.239042	-0.446792	-0.494773	-0.348019	-0.498254	-0.492754	-0.398745	-0.483806	-0.495445	-0.411604	-0.236849	-0.460148	-0.477961	-0.448474	-0.291204	-0.453012	0.189941	-0.366977	-0.322455	-0.43062	-0.397767	-0.564538	-0.280484	-0.50293	-0.229049	-0.305427	-0.350743	-0.0541784	-0.280831	-0.256249	-0.383555
					Pearson correlation		Total tau	0.110891	0.166977	-0.0822686	0.0905662	0.280552	0.176265	0.258526	0.238654	0.335268	0.393607	0.338926	0.294814	0.223011	0.327465	0.500472	0.273362	0.13016	0.34427	0.286568	0.257562	0.102012	0.136232	0.336607	0.153831	0.356031	0.0871706	0.51798	0.156417	0.000132908	-0.288729	-0.0110044	-0.152863	0.351242
