# Supplementary material for: Isobaric mass tagging and triple quadrupole mass spectrometry to determine lipid biomarker candidates for Alzheimer's disease
Source: PLoS One. 2019 Dec 10;14(12):e0226073. doi: 10.1371/journal.pone.0226073 (PMC6903722; doi:10.1371/journal.pone.0226073)
Supplement: S4 Table — (XLSX) [file pone.0226073.s004.xlsx]

## Sheet: Sheet1
ID	Disease	Gender	Age	MMSE	ADAS	a-beta 1-42 (pg/mL) (MSD)	Total Tau (pg/mL)	FA(12:0)	FA(14:0)	FA(14:1)	FA(15:0)	FA(16:0)	FA(16:1)	FA(17:0)	FA(17:1)	FA(18:0)	FA(18:1)	FA(18:2)	FA(18:3)	FA(18:4)	FA(20:0)	FA(20:1)	FA(20:2)	FA(20:3)	FA(20:4)	FA(20:5)	FA(22:0)	FA(22:1)	FA(22:2)	FA(22:3) 2peaks	FA(22:4)	FA(22:5) 1st	FA(22:5) 2nd	FA(22:6)	FA(24:0)	FA(24:1)	FA(24:3)	FA(24:4)	FA(24:5)	FA(24:6)
AD-1	AD	M	82	14	40			0.683289	0.648846	0.453587	0.880641	0.812112	0.41361	0.773168	0.463479	0.952121	0.693939	0.607934	0.452964	0.904168	0.913995	0.476299	0.415022	0.455489	0.417506	0.242481	0.781106	0.518106	0.405186	0.522312	0.463343	0.384575	0.566958	0.349915	0.935582	0.668018	0.64586	0.511747	0.269864	1.21671
AD-2	AD	M	77	17	36			0.639747	0.876683	0.76218	1.30327	1.16223	1.04174	1.53578	1.25794	1.17097	1.36586	1.20884	1.32684	0.543964	1.3517	2.02336	1.97172	1.63553	1.06123	0.481514	1.25623	1.38506	1.56343	1.74138	1.34276	1.01414	1.77596	1.00831	1.63153	1.62611	2.1459	1.12003	1.53067	1.5647
AD-3	AD	M	87	13	37			1.12498	0.765577	0.785993	0.811012	0.862538	0.527798	0.784456	0.537513	1.01778	0.913365	0.923024	1.06595	1.62212	0.814537	0.590125	0.830307	1.00325	1.00856	0.853197	0.639118	0.696402	0.882198	0.884075	1.04813	1.08295	1.2395	0.574089	0.914618	0.922661	3.28651	0.988619	0.658062	1.28959
AD-4	AD	F	73	2	77			2.09281	2.30142	3.41215	5.639	1.34832	3.51484	2.74325	3.36846	1.17312	1.83141	1.78108	2.92747	1.63848	1.46135	2.1281	2.44574	1.6459	1.67382	1.23113	2.27903	1.49652	2.77466	1.44093	1.60189	2.0314	2.16284	1.41776	2.48651	0.987713	2.85767	0.248848	5.50868	2.20142
AD-5	AD	M	80	21	23			0.397677	0.268317	0.356665	0.327799	0.600083	0.348152	0.464654	0.262139	0.807423	0.623339	0.598565	0.556885	0.731838	0.575417	0.470938	0.602336	0.507489	0.840594	0.395898	0.494634	0.917174	0.635358	0.55132	0.561968	0.391072	0.576255	0.338593	0.638262	0.859206	1.05747	0.483631	0.36483	1.13709
AD-6	AD	F	55	21	33	924.605	282.531	0.885243	1.9135	1.69861	1.44128	1.31681	2.48807	1.46057	2.0128	1.05427	1.33905	1.39804	1.61232	1.13926	4.34701	3.26385	1.60094	2.03409	1.92907	1.43402	19.7716	3.41979	1.60955	1.63887	1.53357	1.53283	1.96372	1.11608	12.145	1.83408	0.800051	1.10811	1.49126	2.02059
AD-7	AD	F	77	9	73			0.553367	0.473532	0.410838	0.462647	0.753466	0.623265	0.570002	0.64822	0.696769	0.857967	0.781198	0.367889	0.187877	0.515471	0.684459	0.578157	0.594664	0.870795	0.276985	0.35294	0.827297	0.725832	0.650163	0.681614	0.463884	0.85217	0.451465	0.419304	0.905246	0.828713	0.413155	2.3571	1.24921
AD-8	AD	F	68	18	34			1.06787	1.75874	3.59272	1.13656	1.37554	3.50612	1.18059	2.42857	1.14965	1.55094	1.33821	1.81612	2.27116	0.789309	2.06128	2.43964	2.75794	2.50931	1.93144	0.532089	0.962737	2.52944	3.90104	3.64272	3.36775	3.07386	1.29631	0.933553	1.29083	2.51428	1.75061	1.25835	2.18213
AD-9	AD	F	87	21	26	573.178	724.345	0.664972	0.523079	0.691882	0.547372	0.783529	0.735104	0.714146	0.789649	0.86779	0.989913	0.983907	0.872279	0.433977	0.843451	0.655964	0.773303	0.661112	0.773092	0.435079	1.01495	1.14935	1.4999	0.639309	0.808669	0.571959	0.673201	0.495498	0.83344	0.845479	0.720086	0.355842	2.30307	0.970792
AD-10	AD	F	76	25	23	234.103	366.244	1.5072	1.6874	2.12059	1.48488	1.26275	2.32033	1.58672	2.16718	1.16495	1.53825	1.51505	2.77202	1.07143	1.25219	1.95415	1.78624	1.56235	1.52182	0.825697	1.28471	1.25114	2.48844	1.44822	1.81163	1.59783	1.63996	1.16606	1.05625	1.24101	0.679922	0.744737	1.2394	1.64416
AD-11	AD	F	92	22	31	448.203	832.882	1.21787	1.09664	1.13358	1.03909	1.08137	1.65947	1.24933	1.60165	0.967796	1.14213	1.26313	1.96615	0.600336	0.755898	0.946394	1.16847	1.4527	1.22654	0.864953	0.715612	0.824959	0.916315	1.32521	0.876619	0.931169	0.795129	0.695212	0.640499	0.769166	0.539932	0.642494	2.27271	1.71634
AD-12	AD	M	55	20	30	486.95	142.341	0.88192	1.11075	2.34734	1.15857	1.23036	1.66784	1.38943	1.34952	1.16181	1.26185	1.16567	1.11248	0.396358	1.1966	1.80997	2.26522	1.86726	2.36126	0.894378	0.813238	1.65862	2.23181	1.88319	2.67938	1.69014	2.37585	1.40253	0.959495	1.38118	0.859948	1.57947	1.01704	1.82772
AD-13	AD	M	75	22	22	710.348	428.34	0.563632	0.370933	0.272662	0.47867	0.704824	0.326345	0.497321	0.288816	0.868536	0.725933	0.770642	0.690155	0.383913	0.763273	0.427643	0.534308	0.606731	0.553219	0.319126	0.715611	0.87976	0.591556	0.652688	0.494979	0.457618	0.610877	0.440289	0.748408	1.0176	0.326008	0.965228	0.435701	1.01993
AD-14	AD	F	58	25	23	910.687	294.028	0.803026	0.527203	0.297076	0.82942	0.750035	0.365687	0.763113	0.473588	0.840689	0.582784	0.45231	0.297035	1.15957	0.939106	0.774966	0.478818	0.696672	0.521978	2.08883	0.778316	3.82577	2.41744	0.795289	0.477027	0.722251	0.585269	1.086	1.00924	1.79506	0.543411	0.793544	1.4084	1.12499
AD-15	AD	M	62	20	20	347.398	654.104	1.00396	0.728301	0.403531	0.715333	0.861884	0.342406	0.739108	0.454106	1.02147	0.748478	0.806007	0.536354	0.36759	0.976556	0.58847	0.635932	0.649391	0.780729	0.472102	0.768798	0.557461	0.975217	1.00006	0.516569	0.662098	0.503003	0.548485	0.692433	0.785688	0.609707	0.682257	0.64849	1.2606
AD-16	AD	F	87	22	34	202.797	481.596	0.889587	1.05977	1.38922	1.07048	0.930119	1.61581	1.12576	1.33383	0.971745	1.03492	0.812838	0.644882	0.860587	1.04247	0.976088	0.813108	1.04031	1.0756	0.740954	0.630964	0.621237	1.14549	1.35305	0.978536	0.881673	0.797196	0.640287	0.593783	1.17149	0.268268	0.929423	0.698696	1.48727
AD-17	AD	M	62	26	30	857.102	231.232	0.966157	1.53879	1.1667	1.59948	1.31723	1.6494	2.19289	2.05126	1.38611	1.45601	1.42298	2.04736	1.02881	1.56537	1.98225	1.96116	1.78892	1.56071	1.07208	1.32533	1.30142	1.94897	1.85448	1.46863	1.48572	2.23907	1.47085	1.24229	1.82542	1.53856	1.79703	1.297	1.82254
AD-18	AD	M	82	15	52			0.932124	1.36263	1.01755	1.73471	1.12967	1.31594	1.64247	1.32749	1.2006	1.24774	1.08352	0.938995	0.529991	1.64217	1.91145	1.60756	1.46524	1.27555	0.775684	1.77052	1.13247	1.50423	1.82148	1.80214	1.60809	1.25803	0.924122	2.01449	1.08942	1.07697	1.68756	1.00205	1.44788
AD-19	AD	M	85	19	36	513.389	397.971	4.54226	1.30625	1.00549	0.862347	0.925027	0.879524	0.896688	0.853422	0.990099	0.968843	0.972988	1.02683	0.542414	0.890553	0.971175	1.19184	0.986567	1.07176	0.92809	0.526018	0.896679	1.40162	0.894894	0.864106	1.2404	0.968837	1.18636	0.675043	0.96483	0.149915	0.454556	0.612849	1.42401
AD-20	AD	F	81	10	61			1.77224	1.48156	1.54937	1.3214	1.18924	1.86077	1.56583	1.85348	1.21853	1.27341	1.23792	1.4689	0.978352	0.938826	1.70023	2.03391	1.79296	1.19441	0.870897	0.646417	1.10773	1.42163	2.21662	1.5771	1.7715	2.00036	1.57995	0.72633	1.02973	0.70002	0.545389	2.52149	1.68749
AD-21	AD	M	79	24	14	564.321	220.364	0.750176	0.663118	0.556735	0.730853	0.9664	0.460028	0.794625	0.620068	0.983827	0.902535	0.944092	0.836557	0.422265	1.01553	0.808323	0.933736	0.872547	0.984565	1.10825	1.02114	0.804777	0.852427	0.699293	0.790819	1.23229	0.75718	1.43572	1.09521	0.711207	0.79983	0.575743	0.543054	1.36172
AD-22	AD	F	85	18	42			1.78702	2.05826	2.42771	2.16972	1.44717	2.55548	2.50035	3.13084	1.38902	1.49377	1.39621	2.39223	1.41885	1.37442	2.5333	2.74602	2.92608	3.17247	2.45072	0.648651	1.27515	2.52302	3.16657	3.53248	4.40544	5.16557	3.21928	0.876493	1.62351	2.15421	2.51411	2.6287	2.10433
AD-23	AD	F	70	14	41	458.43	334.649	1.04292	1.43778	1.03964	1.57304	1.18815	1.69081	1.36292	1.41857	1.02309	1.15568	0.946136	0.875491	0.541016	1.11211	1.21416	0.970064	1.3873	1.64511	2.25086	0.791651	0.887011	1.14698	1.5725	1.00226	1.14945	1.44143	1.20618	0.736914	0.949793	0.230873	1.2621	0.800899	1.74764
AD-24	AD	F	72	19	32			2.1823	1.48098	1.94479	1.25469	1.1485	2.53311	1.36799	1.94311	1.19286	1.36824	1.39741	1.93024	2.38586	1.11713	2.0244	1.96805	1.59861	1.62794	0.944346	0.731924	1.56522	1.75981	1.60568	1.82628	1.74133	1.62969	0.696413	0.685953	1.41754	1.17868	1.30158	1.0482	1.53439
AD-25	AD	M	66	13	49			0.452137	0.366412	0.205044	0.590605	0.562085	0.211566	0.458592	0.28346	0.748405	0.527335	0.462638	0.285496	0.270077	0.703385	0.383421	0.267599	0.304436	0.471074	0.285097	0.574536	1.49163	0.547266	0.422478	0.251449	0.197915	0.256208	0.317026	0.500909	1.02007	0.589722	0.241188	0.566204	1.22343
AD-26	AD	M	76	15	49			1.20474	1.34124	1.38886	1.3997	1.06746	1.5247	1.30109	1.25716	1.0091	1.15862	1.23846	1.7121	0.848753	1.19166	1.18258	1.48129	1.0251	1.32694	0.794533	0.860494	0.807223	0.898278	1.3	1.21627	1.39365	1.43185	1.02952	0.948059	1.09302	1.87494	0.947618	0.884656	1.55963
AD-27	AD	M	79	26	26			1.3122	1.37865	0.835627	2.0516	1.04344	0.622983	1.79788	1.03119	1.13344	1.00415	0.81828	0.602276	0.330341	1.13356	0.825428	0.899224	0.835242	0.877696	0.608728	0.750686	0.995903	0.532319	1.54987	0.915523	1.11235	0.918561	0.706833	0.883172	0.938428	2.68744	0.905448	1.78069	1.68951
Cont-1	C	M	76	30				0.601031	0.480756	0.395099	0.728771	0.706496	0.328467	0.68807	0.370817	0.983654	0.645181	0.53081	0.516565	1.11934	1.07695	0.415031	0.363214	0.528451	0.643896	0.725399	0.708574	0.733715	0.331033	0.492414	0.424303	0.56536	0.557448	0.690385	0.993492	0.796177	0.916642	0.377985	0.395268	1.10735
Cont-2	C	F	75	30				0.565594	0.363339	0.232629	0.507193	0.903265	0.243018	0.553731	0.333456	0.922007	0.760645	0.708491	0.392396	0.212109	1.20468	0.515419	0.4867	0.462832	0.503833	0.224881	1.00594	0.604431	0.546483	0.562065	0.456504	0.336391	0.823642	0.560253	1.2259	0.9452	4.14108	0.800514	1.19401	1.15086
Cont-3	C	M	75	30				0.586827	0.373605	0.468679	0.487408	0.534802	0.350407	0.392929	0.237181	0.732618	0.448191	0.454445	0.568071	1.95712	0.727161	0.270454	0.31816	0.337688	0.390015	0.284064	0.720147	0.54705	0.436988	0.401255	0.343294	0.304687	0.276578	0.329403	1.04468	0.664529	3.82405	0.238369	2.88713	1.10988
Cont-4	C	F	77	30				0.450365	0.209614	0.0954842	0.439	0.317192	0.0741976	0.338295	0.131643	0.674762	0.195726	0.170158	0.168411	0.233538	0.815495	0.184518	0.154935	0.232297	0.357945	0.953591	0.701062	0.574882	0.127347	0.137914	0.183285	0.341882	0.146785	0.459985	0.827373	0.735219	2.71478	0.351992	0.23976	0.995306
Cont-5	C	M	78	30				0.5626	0.522773	0.422872	0.888757	0.778879	0.434157	0.758765	0.61631	0.849527	0.939972	0.815347	0.745632	0.35282	0.760158	0.85082	0.727183	0.658403	0.846635	0.71528	0.684227	1.09574	0.808528	0.598159	0.655283	0.798466	0.638199	0.680361	0.682538	1.0089	0.493319	0.272508	1.18476	1.53778
Cont-6	C	M	75	30				0.663819	0.605971	0.488046	0.925425	0.777831	0.49049	0.907437	0.63238	0.947716	0.754073	0.734597	0.57249	0.888604	1.28726	0.686748	0.644365	0.707097	0.671217	2.46488	0.577098	0.670851	0.656189	0.672668	0.47688	1.24598	0.59646	1.46514	0.839766	1.11878	1.67638	0.591196	0.680711	1.22157
Cont-7	C	F	78	30				1.35933	2.08115	2.62498	2.53816	1.32842	3.02665	2.06438	3.2677	1.10253	1.49639	1.40749	1.65106	1.25265	0.927325	1.78078	2.09874	2.88958	2.97865	1.69421	0.586451	0.926623	1.40134	2.87682	3.3083	2.56051	3.09573	1.93766	0.710875	1.37495	2.38509	0.892401	3.05865	1.96526
Cont-8	C	M	85	30				0.393989	0.243976	0.188164	0.393932	0.464913	0.148193	0.351259	0.176861	0.744051	0.321312	0.279253	0.20724	0.478325	0.704723	0.270216	0.266149	0.523088	0.785475	0.474613	0.590754	0.528671	0.983597	0.633808	0.911117	0.51403	0.484924	0.397214	0.699348	1.02633	2.48022	0.805952	0.513463	0.996286
Cont-9	C	F	72	30				1.01604	1.00042	0.773893	1.10531	0.850087	0.617561	0.79296	0.660953	0.8482	0.89816	0.689862	0.450972	0.610396	1.27251	1.05546	0.383235	0.492611	0.44398	1.29547	0.94011	4.12999	1.26991	0.300469	0.339848	0.70231	0.289734	1.01638	1.07873	1.46493	1.00012	0.295819	0.791506	1.08442
Cont-10	C	F	72	30				0.732729	0.953634	0.990527	1.10503	1.09316	1.41257	1.17275	1.36718	0.981409	1.18367	1.13553	1.04926	0.749254	0.774768	1.40368	1.27705	1.48312	1.02058	0.504053	0.718715	0.764641	1.00005	1.16256	1.23878	0.894513	1.2617	0.715348	0.883339	0.885457	0.59986	0.976324	1.13145	1.5726
Cont-11	C	F	71	30				0.844999	0.706831	0.47007	0.807059	0.918841	0.533618	0.814126	0.614029	0.94396	0.941651	1.08413	1.24484	0.177913	1.10311	0.837739	0.81131	0.764893	0.745081	0.445716	1.19496	0.943023	0.765723	0.506242	0.700147	0.700082	0.734473	0.79732	1.36553	0.918239	0.619816	0.817927	0.843185	1.24702
Cont-12	C	M	75	30				0.580392	0.436868	0.357086	0.514032	0.719225	0.370136	0.568921	0.37826	0.864589	0.640782	0.665522	0.447732	0.57133	0.752562	0.424847	0.542254	0.557155	0.461559	0.255713	0.46859	0.635874	0.84496	0.690154	0.51209	0.415042	0.473935	0.412155	0.536013	0.796241	0.111256	1.08602	0.610003	0.902163
Cont-13	C	M	75	30				1.20133	1.52665	1.13962	1.32432	1.32377	1.77183	1.4314	1.46989	1.24861	1.22225	1.18323	1.77983	1.26018	1.30993	1.47478	1.38875	1.54098	1.2601	2.79156	0.924186	0.806199	1.33886	0.984337	1.07189	2.3084	1.00641	2.07645	1.09278	1.32066	0.853707	0.670577	1.52802	1.872
Cont-14	C	F	85	30				1.56781	1.92915	2.06166	2.38207	1.39572	2.05339	2.81099	2.3421	1.4773	1.55112	1.36703	1.66324	0.700252	2.19389	3.04193	2.5668	1.80138	1.46681	1.20426	1.29036	1.63716	3.18293	2.724	2.17377	2.47127	2.81793	2.21414	1.25414	1.68229	0.804902	1.48226	1.21772	1.99896
Cont-15	C	M	79	30				1.15895	1.29252	0.970323	1.17738	1.17067	1.38397	1.33166	1.54309	1.16145	1.31851	1.24938	1.16741	0.575404	1.04753	1.64968	1.64079	1.56921	1.38691	0.658561	0.845776	1.40463	2.36052	1.85938	1.69857	1.25156	2.42947	1.18003	0.86602	1.48992	1.15395	1.71875	1.01055	1.7783
Cont-16	C	F	72	30				0.62383	0.466415	0.268264	0.771323	0.671739	0.293871	0.505237	0.386456	0.781129	0.576615	0.636715	0.662227	0.577034	0.97923	0.475317	0.447409	0.68917	0.744748	1.6687	1.21555	0.85603	1.11698	0.90064	0.767615	1.14979	0.885387	1.21351	1.36055	1.05535	1.35908	1.22235	1.51055	1.30947
Cont-17	C	M	76	30				0.739567	0.72526	0.437085	0.89132	0.786481	0.353482	0.716393	0.463605	0.892741	0.764708	0.681813	0.428314	0.501885	0.902481	0.546272	0.601241	0.65694	0.499841	0.391215	0.578077	0.655848	0.875519	0.679784	0.562694	0.474403	0.594083	0.508451	0.661119	0.664666	0.60006	0.484866	0.350753	1.3785
Cont-18	C	M	72	30				0.390339	0.254873	0.202747	0.443996	0.459593	0.14505	0.378053	0.185206	0.792959	0.303774	0.209765	0.15898	0.408737	0.862482	0.235822	0.267161	0.368155	0.414081	0.382841	0.545413	0.397229	0.400099	0.753812	0.385828	0.349696	0.466354	0.509759	0.672381	0.605259	0.458307	0.56591	0.297751	0.880139
Cont-19	C	F	73	30				0.445249	0.309279	0.343374	0.406158	0.6311	0.248036	0.37525	0.244012	0.789439	0.466439	0.658017	0.69297	0.910989	0.988578	0.279607	0.304425	0.436376	0.375964	0.31949	1.30525	0.593733	0.321658	0.387075	0.344181	0.307543	0.568936	0.298506	1.56173	0.869426	0.70838	0.301022	1.43409	1.105
Cont-20	C	F	72	30				0.813071	1.30943	1.03935	1.64681	1.05984	1.04523	1.82816	1.46034	1.16412	1.08783	0.843621	0.812125	2.00076	1.17537	1.3515	0.856566	1.06928	0.974764	2.27886	0.927596	8.45329	1.19725	1.11845	0.859825	1.31899	1.26029	1.7528	1.00193	2.27237	2.7146	1.24955	1.53273	1.3876
Cont-21	C	F	68	30				0.445841	0.309522	0.196581	0.435824	0.387333	0.14251	0.322833	0.180557	0.66179	0.286677	0.238913	0.270356	0.0962096	0.784112	0.185033	0.187038	0.276086	0.36568	0.324658	0.575272	0.451982	0.37064	0.379209	0.221068	0.255532	0.241169	0.449611	0.819513	0.738199	1.34566	0.299938	0.727263	0.958425
Cont-22	C	M	77	30				1.48555	1.62541	1.17	1.0727	1.15575	1.66388	1.15937	1.27041	1.06473	1.29804	1.28589	1.47067	0.814906	1.18223	2.36677	1.76438	1.34333	1.25254	1.32126	0.69506	1.4325	1.00076	1.48593	1.39117	1.39813	0.925114	1.25167	0.54762	0.941298	1.10722	0.687358	0.477813	1.51463
Cont-23	C	M	74	30				0.608327	0.427712	0.193596	0.513786	0.582417	0.145558	0.432825	0.25657	0.756831	0.445261	0.355376	0.212381	0.13026	0.741179	0.251136	0.284152	0.275029	0.395325	0.365955	0.448037	0.492633	0.230768	0.612674	0.367055	0.329335	0.44497	0.349892	0.377671	0.914452	0.535735	0.275392	0.285073	1.11264
Cont-24	C	F	77	30				1.54316	1.26133	1.03367	1.30385	1.02096	0.978398	1.10745	0.913719	1.07398	1.06427	1.05448	1.04363	1.70084	1.21387	1.15453	0.949897	0.773896	0.670554	1.99011	1.05435	0.80512	0.792464	1.1096	0.729231	1.48327	2.07048	1.82106	1.11685	1.11243	2.87519	0.979099	0.901096	1.5347
Cont-25	C	F	76	30				1.54824	0.521498	0.470993	0.430154	0.566727	0.383175	0.314796	0.294706	0.686629	0.52325	0.57617	0.510504	0.371795	0.63289	0.30373	0.359665	0.384606	0.422227	0.543655	0.554619	0.293488	0.28807	0.836324	0.357551	0.534454	0.552631	0.577297	1.0011	0.436847	1.25013	0.211846	0.521987	1.28273
MCI-1	MCI	M	80	17	30	303.713	355.477	1.85224	2.79864	3.34871	2.40291	2.57925	4.05178	2.33095	3.18758	1.77893	3.09717	2.60066	2.28934	2.15161	1.40501	2.86204	3.374	2.81958	2.60475	2.51996	0.76161	1.51971	3.30246	4.82644	3.52092	2.95062	3.0583	1.76045	0.948983	1.47325	5.48756	1.92724	2.23176	2.21804
MCI-2	MCI	F	83	29	23	329.676	396.542	0.992895	1.44106	1.39348	1.66674	1.21451	1.67172	1.96682	1.70394	1.2341	1.34239	1.23468	1.46242	1.40153	1.47553	1.73715	1.59622	1.41307	1.21974	0.934949	0.780162	1.60353	1.7097	1.66072	1.52954	1.53501	1.17444	0.812475	0.876171	1.41795	2.56257	1.09561	4.21807	1.544
MCI-3	MCI	F	81	22	21	321.145	516.005	0.93815	1.29677	1.26315	1.25091	1.07035	1.42035	1.16989	1.10248	1.06815	1.18248	1.27031	1.54611	1.06311	1.87404	2.15815	1.48384	1.42085	1.00444	0.793599	2.4301	1.95558	1.38379	1.42963	1.07482	1.03166	0.672406	0.528956	1.80096	1.02874	1.2831	0.635819	0.849155	1.30012
MCI-4	MCI	F	70	24	16	543.473	590.292	0.681932	0.762282	0.83821	0.732117	1.00692	1.10255	0.93783	1.02646	1.01062	1.15877	1.06859	1.00333	1.06057	0.907304	1.01778	1.12407	1.22401	1.38433	1.12149	0.919823	0.983854	1.07369	1.1545	1.4382	1.1273	1.45929	0.914362	1.02595	1.22047	0.314225	1.07139	1.5588	1.41336
MCI-5	MCI	F	77	27	10	772.466	223.919	5.87247	0.832719	0.408978	0.365859	0.568889	0.322564	0.387723	0.240528	0.765015	0.483519	0.434182	0.401905	1.21528	0.714296	0.313766	0.294643	0.455998	0.665412	0.573701	0.644046	0.494672	0.31574	0.56243	0.471992	0.385589	0.483996	0.551799	0.842658	0.724711	0.837834	0.699166	0.179215	1.09112
MCI-6	MCI	M	77	23	14	438.272	520.807	0.840077	1.45104	1.00988	1.67105	1.1782	0.841646	1.78308	1.10607	1.24716	1.17202	1.24886	1.59429	1.74325	1.13001	1.36897	1.93297	1.352	1.21573	1.06462	0.807146	1.06032	2.88183	1.62274	1.89092	1.51774	1.24264	1.66582	0.678439	1.42466	0.92003	1.29631	1.78028	1.32995
MCI-7	MCI	F	83	21	33	410.155	481.624	0.784098	0.480416	0.730486	0.53217	0.774998	0.3788	0.495095	0.287777	0.827986	0.586694	0.625177	0.517092	1.37203	0.947601	0.288758	0.378317	0.554887	0.60941	0.607324	0.663573	0.410468	0.414407	0.521406	0.505905	0.386204	0.452629	0.459701	0.707886	0.66441	0.322318	0.620243	0.82468	1.24005
MCI-8	MCI	M	53	26	10			1.34344	1.02945	0.603568	1.29682	0.959726	0.334406	0.965795	0.458851	1.12664	0.7997	0.96654	1.30253	0.490576	1.42286	0.626288	0.772138	0.783846	1.0054	0.718197	1.47778	0.973393	0.84213	0.418782	0.755306	0.834145	1.80723	1.5959	1.75724	0.960894	0.79986	0.988568	0.72021	1.47409
MCI-9	MCI	F	54	27	11	933.74	304.867	1.05935	0.803664	1.07547	0.591195	0.811611	1.19712	0.475478	0.563655	0.742288	0.792673	0.663404	0.571453	0.674904	0.587929	0.433206	0.436891	0.755672	0.714774	1.48077	0.513581	0.651985	0.578075	0.59182	0.473472	0.723909	0.669442	0.502659	0.583713	0.818921	0.478218	0.706938	0.513715	1.19982
MCI-10	MCI	M	59	27	19			0.565845	0.683166	0.520769	0.832421	0.89745	0.764416	0.973093	0.908625	0.860994	0.906331	0.878165	0.725744	0.648105	0.708342	0.559744	0.580936	1.09464	1.13365	0.849004	0.465003	0.749254	0.748517	0.93562	1.02575	0.916805	1.087	0.832276	0.627539	1.04406	0.826073	1.22412	0.536625	1.17966
MCI-11	MCI	F	64	26	11	1216.92	352.514	1.21448	1.69182	1.66162	1.89426	1.35752	1.96486	1.63175	1.99992	1.09713	1.36793	1.32654	1.62642	0.68636	1.03879	1.37562	1.50218	1.79132	1.88057	3.15771	0.774646	0.727142	1.25613	1.17659	1.26916	1.85392	1.34628	1.6513	0.794055	1.19455	0.658515	0.376241	0.711282	1.93497
MCI-12	MCI	F	74	25	20	351.871	452.158	1.11905	0.86705	0.58685	0.768246	0.951601	0.63682	0.881947	0.730333	0.946753	0.983314	0.812089	0.513765	0.363238	1.01569	0.757991	0.627142	0.762894	0.659673	0.39696	0.764728	0.75244	0.90755	0.728431	0.709372	0.676444	1.3515	0.51241	0.965113	0.954016	0.461538	0.967427	2.06856	1.31213
MCI-13	MCI	F	79	20	31			1.85405	1.39349	2.79141	1.15979	1.28391	2.84016	1.26126	2.49725	1.15067	1.43923	1.3135	1.11817	1.95497	0.990357	1.94637	2.24738	1.91782	2.25697	3.63054	0.594414	1.20554	2.05113	2.94497	2.68275	4.36928	2.15031	4.57111	0.617126	1.36953	1.3753	1.6422	1.7783	1.67597
MCI-14	MCI	M	77	15	42			1.33388	1.70401	1.85361	1.88975	1.2755	1.58181	1.88644	2.07218	1.13163	1.31031	1.20167	1.21889	0.708947	1.28592	1.66744	2.04263	1.59289	1.3436	1.02377	0.864239	1.16422	1.31834	2.29083	1.52496	1.55115	1.90775	1.45381	0.832726	1.42455	1.66704	1.03566	0.831087	1.55602
MCI-15	MCI	F	69	28	18			1.1205	1.08867	0.922148	1.34222	1.01376	0.750596	1.07133	1.00317	0.978805	0.942025	1.05217	1.31468	0.415548	1.03998	0.740862	0.903777	0.909303	0.583892	0.440336	0.871259	0.875688	1.48239	0.867178	0.665057	0.68703	0.691824	0.554895	0.797492	1.0291	1.35004	0.484734	0.850808	1.37335
MCI-16	MCI	M	74	23	21			0.731017	1.02461	0.851152	1.23042	1.22176	0.9652	1.24398	1.11099	1.15708	1.21192	1.08828	0.812076	0.403031	1.16017	1.40371	1.84989	1.48576	1.3109	0.815683	0.930221	1.23998	1.73703	2.52993	1.69217	1.22081	1.81225	1.41695	0.987187	1.68602	1.95862	1.5299	1.00016	1.57306
MCI-17	MCI	M	82	24	23			0.96967	0.784797	0.516709	0.849219	0.684302	0.481246	0.694522	0.542219	0.817232	0.601831	0.66038	0.819053	1.18714	1.10236	0.681771	0.670029	0.783887	1.03061	2.10964	1.78763	0.618474	1.04537	1.18437	0.658009	1.09044	0.568849	1.54992	1.32004	1.37615		2.75147	1.26652	1.26208
MCI-18	MCI	M	80	18	34			1.61991	1.89161	0.92688	2.24734	1.01796	0.444096	1.70823	0.8905	1.21421	0.713452	0.812599	0.921745	0.772118	1.27307	0.689723	0.819639	0.840802	0.853292	0.708578	1.5074	0.603644	1.224	1.15697	0.92008	0.674031	0.563035	0.470948	1.68441	0.799095		0.837336	0.418853	1.39924
MCI-19	MCI	F	72	22	36			0.903689	1.292	0.913924	1.49858	1.29756	1.3608	1.68753	1.29739	1.22556	1.28404	1.25736	1.61333	1.50922	1.50155	2.46795	2.73639	1.91639	1.70866	3.88903	0.866877	1.6084	2.91772	1.67201	1.35613	3.13027	1.26064	3.43216	0.814363	1.64137	1.11567	0.9497	1.37713	2.00493
MCI-20	MCI	M	82	23	25			0.513178	0.297166	0.186736	0.449962	0.516977	0.142227	0.345275	0.183292	0.898895	0.345067	0.377456	0.300373	0.348286	0.672716	0.231116	0.216158	0.233566	0.363715	0.223804	0.572054	0.414648	0.298025	0.211225	0.267928	0.188048	0.331573	0.192221	0.530548	0.787432	0.464302	0.32542	0.361357	1.21349
MCI-21	MCI	F	83	23	27			1.4033	1.408	1.52516	1.43522	1.13116	1.33632	1.27988	1.26725	1.1082	1.12008	1.09097	1.38077	1.81917	0.754905	0.880548	1.27399	1.352	1.21956	2.90762	0.460837	0.50204	0.799282	1.33641	1.09312	2.85848	1.1524	2.07202	0.526302	0.774395	1.81263	0.596963	0.642832	1.59588
Average	AD	14M/13F	75.1111	18.1852	36.8148	556.27	414.664	1.18228	1.13061	1.23208	1.28201	1.03038	1.363	1.23921	1.30398	1.04304	1.10209	1.04915	1.2272	0.874421	1.15641	1.30995	1.3111	1.26496	1.27161	0.947299	1.5732	1.23173	1.40475	1.39004	1.28765	1.3008	1.41698	0.992561	1.37122	1.13939	1.17277	0.946299	1.37586	1.53762
Average	MCI	9M/12F	73.9524	23.3333	22.619	562.143	419.421	1.31968	1.19154	1.13947	1.2432	1.08638	1.17093	1.19895	1.15145	1.0661	1.08766	1.04684	1.09779	1.04709	1.09564	1.15281	1.2792	1.21244	1.17948	1.42701	0.92653	0.957856	1.34702	1.42014	1.2155	1.41471	1.20209	1.30963	0.938995	1.13401	1.29976	1.03631	1.17711	1.47102
Average	Cont	12M/13F	75.4	30				0.837159	0.79752	0.681392	0.92959	0.824209	0.745514	0.884722	0.791897	0.925869	0.805379	0.760641	0.755492	0.746106	1.01682	0.880473	0.787663	0.832866	0.803136	0.97116	0.794247	1.21741	0.905947	0.91463	0.819211	0.920465	0.945713	0.946591	0.92884	1.03352	1.46918	0.706237	1.01301	1.32014
						SD	AD	0.693252	0.494674	0.741827	0.774172	0.241041	0.713856	0.484564	0.65199	0.167088	0.30431	0.321616	0.613661	0.661646	0.604018	0.584617	0.553343	0.531709	0.512998	0.642381	2.32666	0.614744	0.510781	0.575373	0.670151	0.696938	0.723824	0.599608	1.60413	0.304735	0.75391	0.580684	0.785157	0.224838
						SD	MCI	0.840235	0.466788	0.677821	0.469713	0.383928	0.79092	0.469381	0.670527	0.2151	0.512287	0.437997	0.461917	0.536652	0.297171	0.653709	0.665962	0.496177	0.477421	0.789833	0.526066	0.457641	0.629204	0.739439	0.641563	0.758545	0.563634	0.813277	0.411798	0.2784	0.911274	0.550199	0.768357	0.198041
						SD	Cont	0.477434	0.696394	0.890251	0.620486	0.371685	1.00162	0.704925	0.971738	0.216363	0.490045	0.492737	0.65765	0.723102	0.316732	0.846408	0.822063	0.75044	0.70543	0.791054	0.328846	1.38135	0.751874	0.748014	0.864842	0.753585	0.85185	0.642656	0.312531	0.382809	0.745873	0.592206	0.711191	0.24853
						SE	AD	0.157735	0.107634	0.175897	0.191005	0.0477979	0.187251	0.115562	0.163618	0.0335399	0.0645434	0.0649373	0.144931	0.111343	0.134425	0.147382	0.13962	0.12944	0.125541	0.117111	0.704425	0.145723	0.138087	0.153919	0.166069	0.17447	0.197386	0.114536	0.423313	0.066821	0.170158	0.105752	0.207897	0.066533
						SE	MCI	0.241968	0.121372	0.168542	0.127428	0.0910167	0.202094	0.122805	0.168481	0.0500411	0.12159	0.100055	0.110655	0.122622	0.07105	0.164449	0.1859	0.131276	0.12288	0.245954	0.106363	0.0956566	0.18495	0.229153	0.170171	0.234174	0.14785	0.232421	0.0843796	0.0688934	0.271729	0.124422	0.197366	0.0635717
						SE	Cont	0.0799376	0.111078	0.121322	0.11536	0.0612691	0.149344	0.124733	0.153903	0.0400649	0.0789345	0.0749592	0.0993699	0.107902	0.0644118	0.149048	0.129502	0.125003	0.113311	0.153648	0.052237	0.336336	0.136231	0.136831	0.141698	0.13873	0.161121	0.121666	0.0580582	0.0791286	0.219164	0.0836475	0.144089	0.0656191
							AD/Cont	1.41225	1.41765	1.80818	1.37911	1.25015	1.82826	1.40068	1.64666	1.12655	1.36841	1.3793	1.62436	1.17198	1.13728	1.48779	1.66454	1.5188	1.5833	0.975431	1.98074	1.01176	1.55059	1.51978	1.57181	1.41319	1.49832	1.04856	1.47627	1.10243	0.798251	1.33992	1.35818	1.16474
							MCI/Cont	1.57638	1.49406	1.67227	1.33736	1.31808	1.57063	1.35517	1.45404	1.15146	1.3505	1.37626	1.45307	1.40341	1.07752	1.3093	1.62405	1.45574	1.46859	1.46939	1.16655	0.786796	1.48686	1.5527	1.48375	1.53695	1.27109	1.38352	1.01093	1.09723	0.884683	1.46737	1.16199	1.11428
							p (AD/Cont)	0.0625302	0.0361743	0.0143038	0.127691	0.010078	0.0138116	0.0419237	0.0274961	0.0285696	0.0051177	0.00522259	0.0109383	0.413114	0.365665	0.0459564	0.00857435	0.0204404	0.00816669	0.901322	0.293889	0.968192	0.0133233	0.0260025	0.0381629	0.097476	0.0728371	0.784186	0.323635	0.309181	0.286577	0.0841962	0.163851	0.0243171
							p (MCI/Cont)	0.623738	0.709103	0.711502	0.874484	0.565462	0.49194	0.813857	0.524345	0.693828	0.911882	0.984009	0.502159	0.304397	0.71445	0.481186	0.88925	0.780064	0.6092	0.0651764	0.426559	0.147206	0.799487	0.910652	0.765887	0.692103	0.411502	0.197158	0.379259	0.956102	0.678952	0.582387	0.501223	0.482326
					Pearson correlation		Age	0.15569	0.0460036	0.0222152	0.0358596	0.0064608	0.0113124	0.088522	0.0664794	0.0969337	0.0542824	0.0439506	0.052463	0.108631	-0.193058	-0.00901918	0.0665132	0.00318685	-0.0296905	-0.0753255	-0.281761	-0.206515	-0.0176178	0.114403	0.0600968	0.0947161	-0.012466	0.0177526	-0.294244	-0.188617	0.176704	-0.00440928	0.138395	-0.028578
					Pearson correlation		MMSE	-0.171187	-0.332526	-0.395439	-0.400914	-0.314208	-0.369108	-0.310005	-0.349552	-0.269024	-0.352635	-0.35775	-0.329163	-0.18307	-0.0831501	-0.275856	-0.371586	-0.298437	-0.327016	-0.0350928	-0.0805133	0.0291579	-0.286713	-0.307147	-0.290299	-0.242355	-0.277219	-0.0990454	-0.0940132	-0.0450586	-0.0442735	-0.120217	-0.297585	-0.329575
					Pearson correlation		ADAS	-0.0158059	0.242263	0.29088	0.430925	0.13491	0.310508	0.319864	0.352198	0.100068	0.22263	0.200591	0.213532	0.0617707	0.0715842	0.268743	0.271465	0.184532	0.174977	-0.0481112	0.0407738	0.0848364	0.154346	0.187193	0.171591	0.172959	0.237831	0.0678194	0.0707345	0.00975746	0.192204	-0.0691631	0.445682	0.31438
					Pearson correlation		a-beta1-42	0.0723559	-0.0815485	-0.196903	-0.0728144	-0.161518	-0.109037	-0.127094	-0.0882797	-0.263133	-0.223018	-0.207109	-0.142211	-0.132746	0.144325	-0.0553504	-0.188546	-0.0317335	-0.0107711	0.463282	0.281547	0.260762	-0.171012	-0.265954	-0.243679	-0.0578469	-0.0394735	0.184116	0.290189	0.247275	-0.206232	-0.149623	-0.289016	0.0270416
					Pearson correlation		Total tau	-0.231234	-0.232778	-0.24472	-0.1916	-0.161194	-0.159944	-0.160905	-0.127049	-0.150189	-0.0910163	-0.0118067	0.0240868	-0.109813	-0.227406	-0.267969	-0.200224	-0.219813	-0.306871	-0.334775	-0.166135	-0.271611	-0.170539	-0.139651	-0.237315	-0.303587	-0.38415	-0.448094	-0.192898	-0.380863	-0.14976	-0.36912	0.305468	-0.275405
