# Supplementary material for: Isobaric mass tagging and triple quadrupole mass spectrometry to determine lipid biomarker candidates for Alzheimer's disease
Source: PLoS One. 2019 Dec 10;14(12):e0226073. doi: 10.1371/journal.pone.0226073 (PMC6903722; doi:10.1371/journal.pone.0226073)
Supplement: S5 Table — (XLSX) [file pone.0226073.s005.xlsx]

## Sheet: Cohort3-FA
Disease	ID	Gender	Age	MMSE	a-beta42 (pg/mL)	total tau (pg/mL)	FA(12:0)	FA(14:0)	FA(14:1)	FA(15:0)	FA(16:0)	FA(16:1)	FA(17:0)	FA(17:1)	FA(18:0)	FA(18:1)	FA(18:2)	FA(18:3)	FA(20:0)	FA(20:1)	FA(20:2)	FA(20:3)	FA(20:4)	FA(20:5)	FA(22:0)	FA(22:1)	FA(22:2)	FA(22:3) 2peaks	FA(22:4)	FA(22:5) 1st	FA(22:5) 2nd	FA(22:6)	FA(24:0)	FA(24:1)	FA(24:2)	FA(24:3)	FA(24:4)	FA(24:5)	FA(24:6)
AD	AD3-1	M	74	21	939	672	1.05089	0.799852	0.894923	0.81087	1.08721	1.07441	1.06748	1.04349	1.32734	1.03417	1.13301	1.06288	1.18937	1.31747	1.84501	1.53225	2.16604	0.990873	1.1367	1.26632	1.88554	1.30731	1.81188	1.49728	2.20769	1.44068	1.05904	1.27564	1.48026	1.76285	1.98645	1.05348	1.32282
AD	AD3-2	F	76	21	277	356	3.88526	1.18627	1.56923	1.12587	1.07841	1.55028	1.00734	1.40889	1.19848	1.11534	1.25806	1.3834	0.874475	1.31755	1.5888	1.49442	1.44099	0.824838	1.2313	1.10102	1.51305	1.37083	1.53145	1.48448	1.2717	1.11747	1.1019	1.44052	0.954532	1.15603	1.17792	1.41396	1.54299
AD	AD3-3	F	69	22	355	1500	2.29555	1.34203	1.40019	1.21318	1.13719	1.51069	1.06867	1.42541	1.16757	1.09533	1.13974	1.5535	0.896393	1.2988	1.58525	1.65291	1.74185	2.51966	0.816737	1.0585	1.1705	1.19859	1.2171	1.85421	1.38926	1.63445	0.691819	0.789388	0.824167	1.08333	1.09172	1.74745	1.67669
AD	AD3-4	M	58	22	1179	583	2.09011	1.15019	1.08367	1.25317	1.03861	0.972377	1.16112	1.19918	1.07632	1.02762	1.03604	1.04395	0.997896	0.799429	1.1492	1.03555	1.21595	0.840091	1.05614	0.751218	0.990584	0.890795	1.19193	1.00793	1.12817	1.00662	1.08857	1.00265	1.05378	0.852186	1.2203	0.483885	1.39538
AD	AD3-5	F	71	22	619	670	0.755633	0.363281	0.307051	0.476678	0.7233	0.301898	0.450162	0.30172	0.804696	0.564597	0.513207	0.463791	0.794886	0.377545	0.427759	0.428395	0.357757	0.440903	0.883597	0.874812	0.807281	0.536413	0.28531	0.388565	0.279561	0.554806	0.869255	0.928304	0.680806	0.339746	0.459508	0.615162	0.975689
AD	AD3-6	F	70	22	313	610	2.09527	1.02151	1.22117	0.846997	1.00337	0.887027	0.783946	0.76196	0.987569	0.982082	1.13018	2.45415	0.703712	0.859046	1.0113	1.00356	1.04011	0.982563	0.93174	0.781229	0.63766	0.838971	0.871053	1.19822	0.969657	0.712893	1.04623	0.709472	0.683905	0.573451	0.51268	0.463674	1.19608
AD	AD3-7	F	77	23	294	550	2.46014	1.16091	1.62999	1.07736	1.05143	1.36805	0.9512	1.24783	1.09306	1.10995	1.0953	1.18275	0.94971	1.15026	1.13091	0.899893	0.830505	0.646973	0.945935	0.741817	0.741657	1.06158	0.779197	0.832034	0.841025	0.644056	1.40206	0.792353	0.641201	0.599271	0.614689	0.944969	1.45116
AD	AD3-8	F	76	23	329	436	2.11166	0.947576	0.640298	0.78185	1.05233	0.695219	0.980986	0.84838	1.11374	1.04293	1.02096	1.15795	1.13383	1.12071	1.47913	1.16024	1.37981	0.934211	0.980807	1.2362	1.18558	1.13284	1.10335	1.16364	0.976594	0.889243	1.05129	1.10748	1.15395	0.920168	1.01007	0.791218	1.33979
AD	AD3-9	M	73	23	396	2148	1.38404	1.23434	1.17185	1.75317	1.15223	1.39086	1.66484	1.97693	1.22887	1.28133	1.1815	1.58166	1.2443	2.54514	2.07309	2.07913	1.76809	1.1394	1.85569	1.52135	2.12497	2.76571	2.39221	1.50609	2.84465	1.5409	1.70419	1.8037	1.75457	1.48608	2.29409	1.48511	2.05879
AD	AD3-10	M	72	23	176	582	1.80236	1.05859	0.631173	1.0143	1.0726	0.884967	1.28836	1.11833	1.24116	1.13453	0.930688	1.51807	1.31974	1.83885	1.57309	1.43691	1.3148	1.04246	1.39471	1.97388	1.75267	2.08089	1.24908	1.2887	1.42147	1.16029	1.10847	1.7797	1.37943	1.12293	1.51553	1.10088	1.55099
AD	AD3-11	F	71	24	639	612	1.63589	0.986153	0.579789	1.15399	0.946312	0.373986	1.035	0.689985	1.08071	0.825325	0.721368	0.539107	1.23577	0.543525	0.484376	0.645962	0.499199	0.450043	1.30331	0.613065	0.68506	0.628554	0.412646	0.483379	0.416833	0.462383	1.50682	0.906823	1.1371	0.868561	0.65317	0.302566	1.16092
AD	AD3-12	F	67	24	420	507	0.907754	0.287719	0.290079	0.373022	0.627188	0.243318	0.348322	0.265002	0.838043	0.36851	0.467609	0.447835	0.718115	0.393768	0.367544	0.482525	0.47949	0.933348	1.19856	2.39487	0.462061	0.348354	0.377739	0.414225	0.32655	0.732322	1.45783	1.06594	0.814839	1.07927	0.418275	1.65303	0.958091
AD	AD3-13	F	56	24	454	530	2.25655	0.883346	1.41437	0.733732	1.02144	1.13346	0.702138	0.896855	1.06018	1.02729	0.990524	0.911044	0.891197	1.00985	1.00749	1.18234	1.35135	1.29769	1.03293	1.26383	1.204	0.863788	0.985713	1.20629	1.42618	0.982124	1.30699	1.22271	1.95851	1.04857	1.49634	0.666898	1.37098
AD	AD3-14	F	65	25	304	182	2.53102	1.27655	1.47428	1.49106	1.04152	1.17381	1.24985	1.4475	1.01498	1.06862	1.08462	1.15997	0.854481	0.841046	1.08641	1.06888	1.17323	0.860183	0.845818	0.468375	1.24923	1.02906	1.23401	1.05025	1.79599	1.21217	0.687794	0.85367	1.09435	0.414456	1.20769	0.558365	1.55509
AD	AD3-15	M	74	25	291	460	1.69469	0.894313	0.633144	0.907894	1.0046	0.550158	0.913148	0.867579	1.00606	0.984679	0.962714	1.62945	0.890191	1.36223	1.44402	1.27586	1.28759	1.27518	0.916775	1.05444	2.03037	1.3096	1.3561	1.88799	0.93854	1.26367	0.823104	1.2232	1.34427	0.535925	1.26588	0.874874	1.22944
AD	AD3-16	F	69	26	523	364	2.36911	0.979694	1.40172	0.974447	0.985057	0.976351	0.908768	0.888777	1.02395	0.886094	0.987837	1.0553	1.22644	0.476558	0.568113	0.676087	0.634803	0.965103	0.981156	0.688302	1.01925	0.604955	0.496897	0.878221	0.553307	0.759392	1.28771	0.895764	1.80755	0.688104	0.714811	0.556011	1.18527
AD	AD3-17	M	58	26	261	386	2.40968	1.0432	1.01539	0.943504	1.08153	1.11137	0.904376	1.06229	1.1275	1.12262	1.11945	1.17634	1.20365	1.59911	1.3695	1.1664	1.37496	0.443254	1.6054	0.902575	1.71087	1.25765	2.05232	0.980275	1.12672	0.873451	1.97548	1.15076	1.33663	0.877063	1.29924	1.14345	1.47074
AD	AD3-18	M	74	23	452	1309	1.88095	0.995877	0.751035	0.962742	1.06175	0.983195	1.2529	1.11632	1.19672	1.14134	1.06346	0.948487	1.58833	2.00526	1.50026	1.0153	1.09358	1.28324	1.43402	3.03522	2.48677	1.15005	1.19892	1.35535	0.862662	1.06343	2.56958	2.30692	3.01816	1.95763	0.93761	0.790124	1.26481
AD	AD3-19	M	74	23	554	277	1.72735	1.0801	0.914151	1.08691	1.07358	0.997701	1.17374	1.18389	1.12178	1.10693	1.13536	2.1819	0.932736	1.47319	1.68198	1.57109	1.77283	1.23556	0.788025	0.850083	1.33315	1.22212	1.4854	1.78544	1.37641	0.957495	0.855693	1.26857	0.711855	1.2085	1.01013	0.721847	1.53923
AD	AD3-20	M	76	24	676	1079	1.22507	0.61944	0.507015	0.698061	1.01096	0.625809	0.675934	0.659713	1.029	0.910666	0.814686	0.799104	0.911246	0.961995	0.933038	0.942389	1.01783	0.944447	1.80915	1.31525	1.26376	1.16123	0.899528	0.830161	1.20561	0.919738	1.75682	1.53783	1.11634	2.79906	1.0741	0.642888	1.399
AD	AD3-21	F	72	24	367	685	1.65635	1.35834	1.96413	1.29334	1.20576	1.78608	1.78948	2.45358	1.30875	1.33714	1.37785	2.55278	1.30676	3.49607	3.29216	3.08832	2.1513	1.69827	1.18579	2.01247	3.48979	4.0507	3.2304	2.49384	2.83149	1.34401	1.39326	1.80383	2.33293	2.06759	2.98669	4.14948	2.03728
AD	AD3-22	M	67	25	177	303	4.27258	1.45186	1.84713	2.1951	1.13548	1.52571	2.03646	2.04286	1.20862	1.25281	1.2674	2.09626	2.003	1.35779	1.18231	1.36906	0.831348	1.79532	1.79555	1.65667	1.30106	1.35427	0.884562	1.32123	0.785626	1.51623	2.14728	1.69109	1.25575	1.08551	1.19339	2.45145	1.68974
AD	AD3-23	M	81	21	280	820	3.97642	1.47166	1.39922	2.37481	1.214	0.955993	1.86235	1.54161	1.27614	1.29888	1.25148	2.48382	2.30661	1.59706	1.33019	1.43688	1.24694	1.67456	1.61792	2.14166	1.21719	1.11523	1.24327	1.59008	0.977965	0.996803	1.8834	1.61332	1.17678	0.768709	0.796693	1.03022	1.71254
AD	AD3-24	F	61	23	590	670	0.44638	0.239791	0.253205	0.28168	0.639561	0.231845	0.265224	0.197206	0.696415	0.378934	0.270064	0.217419	0.510853	0.224439	0.233461	0.402811	0.421589	0.471456	0.841902	0.334829	0.347202	0.544251	0.347866	0.386249	0.45128	0.521387	0.795588	0.750723	0.782066	0.9739	0.451235	2.60449	0.889216
AD	AD3-25	F	49	21	427	1012	0.712848	0.380522	0.305055	0.542744	0.745019	0.238464	0.417065	0.321618	0.896865	0.55331	0.31724	0.200206	1.15555	0.30514	0.339676	0.420123	0.526629	0.261025	0.942206	0.522555	0.412703	0.494438	0.449685	0.336512	0.811503	0.292903	0.925651	0.894318	0.576406	1.23069	0.435729	0.314704	1.06456
Control	Cont3-1	M	63	30	1058	241	1.76995	1.00815	1.14466	0.944437	1.10317	1.27249	0.92708	1.01212	1.28015	1.05845	1.26329	2.31306	1.19037	1.43874	1.56904	2.05973	2.46487	2.32764	1.84277	2.05378	1.94547	1.71582	2.12968	1.93483	2.25181	2.14737	1.87695	1.81711	1.37878	2.64903	1.93861	1.15251	1.63681
Control	Cont3-2	M	69	30	1380	303	1.83911	1.54346	1.49456	1.68863	1.26561	1.79456	2.09159	2.44272	1.48085	1.3384	1.33245	2.24725	0.996913	3.94168	3.80152	3.55565	3.16052	3.04158	0.970176	2.65092	3.40353	3.06183	3.8751	3.86405	3.67372	3.3516	0.861969	1.75919	1.51101	2.72074	3.58519	4.34209	2.62186
Control	Cont3-3	F	69	30	1150	350	1.09742	0.735523	0.743275	0.732602	0.945622	0.640486	0.792946	0.598196	1.01893	0.818745	0.896724	1.03129	1.50946	0.570969	0.538841	0.67065	0.658826	0.665444	0.939905	0.773914	0.887271	0.691835	0.550623	0.642107	0.703903	0.406106	1.04596	0.823697	0.65107	0.561891	0.399481	0.41781	1.24707
Control	Cont3-4	F	76	30	482	107	1.85529	1.13139	1.16307	1.19395	1.05479	0.893847	1.20532	0.970453	1.10912	1.00015	1.09393	1.77263	1.1797	0.892712	1.0536	1.1544	1.42664	4.09532	0.978884	0.963389	1.14782	0.901729	0.76511	1.65536	1.08953	2.81104	0.913949	0.982454	0.716629	0.284647	0.759202	1.16545	1.46079
Control	Cont3-5	F	63	30	1123	358	2.5652	1.35181	1.38949	1.78695	1.16868	1.0911	1.8359	1.48886	1.27924	1.23874	1.24122	1.25176	1.4725	1.0845	1.59371	1.4255	1.34218	3.83456	1.02582	1.62866	1.62535	1.58917	1.44036	2.55876	1.55139	2.73475	0.861869	0.940122	1.19772	0.429588	0.865541	1.70211	1.65585
Control	Cont3-6	M	67	30	747	238	1.1811	1.05895	1.02303	1.00781	1.0296	1.19659	0.9368	1.13649	1.07105	1.00914	0.932964	0.71955	0.937229	0.838911	0.964029	1.13897	1.3994	0.998765	0.909407	0.659142	0.874048	0.950696	1.27113	0.825027	1.62116	1.02911	0.928712	0.858275	0.781216	1.0986	1.26322	1.08087	1.46523
Control	Cont3-7	F	68	30	1285	259	2.67797	1.16324	1.15717	1.57314	1.00873	0.96985	1.25811	1.14433	1.02902	1.02542	0.962553	0.805785	0.81455	0.742746	0.711538	0.835354	0.841409	0.90895	0.903041	0.64707	0.673403	0.932032	0.844039	0.752796	0.704238	0.85684	1.21145	0.829227	0.575869	0.632121	0.881517	1.37573	1.35471
Control	Cont3-8	F	73	30	594	191	1.46583	1.24549	1.38981	1.76442	1.06296	1.12964	1.36395	1.57013	1.0494	1.11779	1.01115	2.30901	1.22202	1.10567	0.877215	0.994576	0.872729	1.27146	1.29179	0.750696	0.893553	0.790865	0.776393	1.06384	0.786346	0.817056	0.914072	0.928665	1.13347	0.527913	0.702494	1.03829	1.34058
Control	Cont3-9	M	69	30	686	152	0.767147	0.734259	0.563547	0.677533	0.916434	0.588037	0.670053	0.675709	0.894135	0.823988	0.794187	0.659044	0.774514	0.654691	0.626192	0.777419	0.92299	0.789185	0.840432	0.627677	0.706079	0.650325	0.823377	0.707486	0.740118	0.565306	0.909355	1.00971	1.1651	1.11321	0.885469	0.475906	1.38533
Control	Cont3-10	M	72	30	1147	476	1.71584	1.07252	0.758825	1.11099	1.05132	0.85162	1.16493	1.16795	1.14845	1.13509	0.888644	1.11395	1.70099	1.36553	0.994278	0.946073	0.811178	1.50701	1.32194	1.84238	1.15241	0.854267	0.742048	1.05311	0.704975	0.962166	1.28098	1.80448	1.96585	0.924046	0.84313	0.603915	1.53753
Control	Cont3-11	F	66	30	695	264	0.66565	0.40782	0.704152	0.488862	0.861702	0.597702	0.630123	0.522092	0.976707	0.753527	0.919871	0.846805	0.647566	0.458274	0.79958	1.0297	1.03173	0.752087	1.07725	0.63055	0.651944	0.723248	0.737294	0.649041	0.849706	0.973061	1.12756	0.694578	0.822651	1.12767	1.50208	1.44726	1.20819
Control	Cont3-12	F	72	30	724	302	2.90975	1.46243	2.18524	2.84644	1.14081	1.55884	2.37607	2.63569	1.24618	1.37327	1.34072	1.64327	1.57139	2.15823	1.70834	1.66156	0.967351	0.635592	1.06302	1.24887	1.24212	1.62029	1.32428	1.4471	1.44124	1.14125	1.04102	1.15439	1.08097	0.796718	1.1206	1.33923	1.92791
Control	Cont3-13	F	69	30	1023	186	1.73133	1.20038	1.44003	1.29675	1.09914	1.28588	1.36163	1.96292	1.06085	1.17082	1.17605	1.41634	0.740779	1.54226	1.89733	1.69131	1.91563	1.35511	0.746109	0.755857	2.31613	1.92143	1.82562	1.4959	2.22343	1.52714	0.626926	1.01472	1.32079	0.568553	1.54663	1.19295	1.54656
Control	Cont3-14	F	62	30	854	123	0.666519	0.262275	0.193521	0.318148	0.521097	0.160359	0.267511	0.193995	0.625879	0.230902	0.251195	0.22683	0.465899	0.194744	0.185759	0.312293	0.310807	0.987957	0.568274	0.458953	0.279558	0.329746	0.255093	0.265657	0.229959	0.397804	0.501477	0.502288	0.253395	0.172155	0.481296	0.21624	1.03191
Control	Cont3-15	F	62	30	899	239	1.56265	0.741436	0.649313	0.782946	0.924779	0.590647	0.600112	0.694941	0.813666	0.764266	0.757984	0.643366	0.723489	0.374369	0.50122	0.603853	0.564668	0.783107	0.876407	0.276003	0.771726	0.613219	0.465914	0.518096	0.543846	0.424273	1.02009	0.772585	1.03763	0.244142	0.855952	0.358022	1.10441
Control	Cont3-16	F	73	30	425	329	1.47048	0.754422	0.659413	0.802284	0.851654	0.384732	0.748076	0.579189	0.964396	0.630559	0.561702	0.55599	1.0261	0.328002	0.418432	0.63816	0.655672	0.730752	0.957269	0.422576	0.734394	0.497072	0.531166	0.687046	0.561677	0.48702	1.01916	0.691649	1.01008	1.02204	0.583627	0.22783	0.972222
Control	Cont3-17	M	66	30	1662	445	1.12885	0.593205	0.548819	0.686246	0.910446	0.454445	0.657876	0.610159	1.02639	0.792067	0.688009	0.630306	0.932698	0.528227	0.770242	0.874546	1.11884	0.973555	0.870768	1.80297	1.33474	0.792057	0.876564	1.05907	0.815053	0.905531	0.976059	0.992563	1.17655	0.501964	0.92773	0.316697	1.17434
Control	Cont3-18	M	64	30	547	263	0.564376	0.388175	0.377783	0.432516	0.741734	0.275221	0.419719	0.323209	0.824198	0.483663	0.514401	0.453438	0.541799	0.34484	0.422154	0.403791	0.444365	0.311101	0.940817	0.485218	0.44846	0.53508	0.366739	0.309524	0.314463	0.33548	0.709954	0.717596	0.429518	0.869375	0.463581	0.170517	0.998248
Control	Cont3-19	M	67	30	805	204	1.08407	1.00412	0.885137	1.09214	1.00977	0.839478	0.971848	1.01353	1.0077	0.958005	0.904986	0.772848	1.07079	0.676088	0.884227	0.960145	1.0069	0.799627	0.715359	0.716934	0.983641	0.791372	0.854662	0.841742	1.17708	0.756263	0.451485	0.800013	0.457376	0.381654	0.589036	0.438515	1.29989
Control	Cont3-20	M	71	30	1116	216	1.15996	0.947298	0.527659	0.803763	1.0566	0.585472	0.798294	0.839779	1.05111	0.960518	0.956226	0.693121	0.621341	0.824038	1.11756	1.1038	0.838278	0.63559	0.930391	0.655716	0.919348	1.27877	0.879468	0.622237	1.23099	0.751853	0.798036	0.821416	1.01431	1.28779	1.03858	1.16184	1.40862
Control	Cont3-21	F	66	30	767	302	0.951553	0.391927	0.344593	0.546151	0.833384	0.246512	0.482752	0.312702	0.966933	0.549294	0.586936	0.333922	1.13546	0.267152	0.271203	0.514539	0.40781	0.340167	1.40322	0.515624	0.560112	0.352543	0.394739	0.264027	0.373003	0.281331	1.52036	0.68887	0.884131	0.282156	0.51635	0.356482	1.43089
Control	Cont3-22	M	72	30	598	132	1.69191	1.21848	1.03424	1.4732	1.05235	1.1085	1.09256	1.20902	1.07209	1.01654	0.896768	0.780727	1.00266	0.778792	0.840934	0.837003	0.610694	1.10798	1.02602	1.07905	0.778727	0.630033	0.606143	0.708159	0.370645	0.975047	1.14474	0.773958	0.981509	1.05705	0.450782	0.652399	1.43687
Control	Cont3-23	M	62	30	594	107	0.692963	0.559101	0.52839	0.636752	0.870792	0.465488	0.565657	0.456609	0.916641	0.738749	0.680653	0.61524	0.968732	0.488117	0.511337	0.506922	0.447715	0.293691	1.09689	0.896414	0.622924	0.892878	0.575472	0.427662	0.602399	0.356335	1.08458	0.907444	0.781043	0.756993	0.65195	0.283593	1.0191
Control	Cont3-24	F	61	30	896	131	1.13307	1.04078	1.28053	1.03266	1.08472	1.26948	1.00369	1.30992	1.12309	1.09723	1.18445	1.19676	0.926134	1.0862	1.13931	1.10078	0.899492	0.723337	1.37388	0.688043	0.810768	1.15038	0.914563	0.840785	1.1586	1.15107	0.941426	0.928451	1.04078	0.979624	0.632285	0.386136	1.62144
Control	Cont3-25	M	60	30	443	130	0.898016	0.666402	0.454117	0.491196	0.965011	0.679064	0.536287	0.645384	0.972895	0.915895	0.849891	1.20344	0.800388	0.887703	0.740098	0.664316	0.698428	1.17697	1.31028	1.10496	0.639068	0.554721	0.583721	0.711471	0.57608	0.843588	1.38369	1.13527	0.884264	0.686551	0.735041	0.659428	1.21606
Average	AD	11M/14F	69.2	23.2	451.68	692.12	1.98534	0.968524	1.01197	1.05466	1.00762	0.941722	1.03835	1.07868	1.08498	0.986041	0.970814	1.27204	1.11357	1.21087	1.22736	1.17869	1.16474	1.03803	1.18127	1.22242	1.32088	1.21273	1.1635	1.16883	1.16866	0.983957	1.29983	1.23259	1.24281	1.09998	1.11296	1.14241	1.40149
Average	Cont	12M/13F	67.28	30	868	241.92	1.40984	0.907322	0.905615	1.04842	0.981235	0.837202	0.990355	1.02064	1.04036	0.920049	0.907478	1.04943	0.998939	0.942927	0.997508	1.05844	1.03276	1.24186	1.0392	0.973415	1.0561	0.992857	0.976372	1.0362	1.05181	1.07954	1.00607	0.973949	0.970068	0.867049	0.968775	0.902473	1.4041
					SD	AD	0.973919	0.351273	0.510415	0.498981	0.158736	0.447857	0.456323	0.558072	0.157596	0.264186	0.295967	0.68203	0.395512	0.740369	0.66209	0.585428	0.5148	0.505552	0.334949	0.663551	0.711888	0.780154	0.685547	0.541509	0.673416	0.35459	0.484768	0.416842	0.577162	0.561602	0.612569	0.865838	0.298885
					SD	Cont	0.635938	0.353639	0.463008	0.569186	0.152854	0.423688	0.516946	0.6255	0.17139	0.268172	0.270269	0.601141	0.322037	0.774585	0.73237	0.666779	0.655924	1.01492	0.2663	0.587857	0.670468	0.603447	0.749305	0.800127	0.768392	0.826173	0.30567	0.341997	0.368381	0.63118	0.662701	0.851652	0.345544
					SE	AD	0.194784	0.0702547	0.102083	0.0997963	0.0317472	0.0895714	0.0912646	0.111614	0.0315191	0.0528372	0.0591933	0.136406	0.0791024	0.148074	0.132418	0.117086	0.10296	0.10111	0.0669898	0.13271	0.142378	0.156031	0.137109	0.108302	0.134683	0.070918	0.0969535	0.0833684	0.115432	0.11232	0.122514	0.173168	0.0597769
					SE	Cont	0.127188	0.0707277	0.0926016	0.113837	0.0305708	0.0847376	0.103389	0.1251	0.034278	0.0536344	0.0540538	0.120228	0.0644073	0.154917	0.146474	0.133356	0.131185	0.202984	0.0532601	0.117571	0.134094	0.120689	0.149861	0.160025	0.153678	0.165235	0.0611341	0.0683994	0.0736763	0.126236	0.13254	0.17033	0.0691088
						AD/Cont	1.4082	1.06745	1.11744	1.00595	1.02689	1.12484	1.04847	1.05686	1.04289	1.07173	1.06979	1.21213	1.11475	1.28416	1.23043	1.11361	1.12779	0.835863	1.13671	1.25581	1.25071	1.22145	1.19166	1.128	1.11109	0.911462	1.29199	1.26556	1.28115	1.26865	1.14883	1.26586	0.998145
						p (AD/Cont)	0.0169544	0.542167	0.444097	0.967291	0.552261	0.40083	0.729319	0.730749	0.342778	0.385114	0.433346	0.226808	0.266713	0.217243	0.250146	0.501274	0.4326	0.373216	0.103426	0.166625	0.182148	0.270562	0.361503	0.495767	0.570127	0.597484	0.0135694	0.0204004	0.052117	0.174427	0.428318	0.328204	0.977378
				Pearson correlation		Age	0.31806	0.384458	0.239289	0.348948	0.389851	0.244015	0.38736	0.313492	0.382777	0.382888	0.375739	0.401793	0.312715	0.328807	0.311585	0.273474	0.214955	0.187083	0.135591	0.287722	0.287695	0.253473	0.172041	0.28526	0.126827	0.169794	0.146909	0.31482	0.188161	0.135887	0.115085	0.134603	0.259408
				Pearson correlation		MMSE	-0.304495	-0.0673263	-0.0765033	-0.00116098	-0.0755351	-0.104293	-0.0359276	-0.0300997	-0.152719	-0.109246	-0.093656	-0.170113	-0.15569	-0.160218	-0.16815	-0.0975021	-0.135893	0.122575	-0.186762	-0.198163	-0.149263	-0.136278	-0.117758	-0.0991967	-0.0933958	0.0803522	-0.273427	-0.310396	-0.191861	-0.201283	-0.0884287	-0.110921	0.00936791
				Pearson correlation		a-beta1-42	-0.273829	-0.0566863	-0.115831	-0.0261868	0.00536952	-0.0676585	0.00988984	-0.00641073	0.045118	-0.0442618	-0.0419857	-0.195686	-0.130589	-0.0472066	0.036266	0.0720412	0.13684	0.122151	-0.232052	0.0193817	0.0534501	-0.00474773	0.0917663	0.0923528	0.147972	0.182863	-0.270661	-0.124333	-0.0600564	0.0500255	0.12351	-0.00606628	0.0938666
				Pearson correlation		Total tau	0.0497121	0.0747597	0.00863958	0.0848066	0.142519	0.122255	0.127922	0.129169	0.216217	0.156712	0.0657661	0.075709	0.221317	0.300028	0.222161	0.194919	0.177472	0.022442	0.362657	0.332458	0.267226	0.287375	0.213981	0.146494	0.250265	0.0473962	0.375163	0.416458	0.366036	0.351021	0.21158	0.141505	0.177448
