# Supplementary material for: Isobaric mass tagging and triple quadrupole mass spectrometry to determine lipid biomarker candidates for Alzheimer's disease
Source: PLoS One. 2019 Dec 10;14(12):e0226073. doi: 10.1371/journal.pone.0226073 (PMC6903722; doi:10.1371/journal.pone.0226073)
Supplement: S6 Table — (XLSX) [file pone.0226073.s006.xlsx]

## Sheet: Sheet1
ID	Disease	Gender	Age	MMSE	ADAS	a-beta 1-42 (pg/mL) (MSD)	Total Tau (pg/mL)	ePE(34:0)	ePE(34:1)	ePE(34:2)	ePE(36:0)	ePE(36:1)	ePE(36:2)	ePE(36:3)	ePE(36:4)	ePE(36:5)	ePE(38:2)	ePE(38:3)	ePE(38:4)	ePE(38:5)	ePE(38:6)	ePE(40:2)	ePE(40:3)	ePE(40:4)	ePE(40:5)	ePE(40:6)	ePE(40:7)	ePE(40:8)	ePE(42:4)	ePE(42:5)	ePE(42:6)	LPE(14:0)	LPE(16:0)	LPE(16:1)	LPE(18:0)	LPE(18:1)	LPE(18:2)	LPE(18:3)	LPE(20:1)	LPE(20:2)	LPE(20:3)	LPE(20:4)	LPE(20:5)	LPE(22:4)	LPE(22:5)	LPE(22:6)	LPS(14:0)	LPS(14:1)	LPS(18:0)
AD-1	AD	M	80	20	30			1.98796	1.19964	1.29969	3.93377	1.44937	1.01218	1.30156	1.26133	2.59371	1.36901	1.21992	1.18752	1.41599	1.53432	0.893162	1.76566	0.841116	1.33136	1.56495	0.583339	1.86692	0.943208	1.12871	0.78166	1.61891	1.67758	1.63568	1.50394	1.76256	1.72166	1.42483	1.03709	1.47045	0.769902	1.07472	1.64471	0.738417	1.1438	1.23605	1.81417	1.29045	0.295573
AD-2	AD	M	77	21	31			0.552319	1.12151	0.495458	1.36408	0.908818	0.613566	0.72258	1.13921	0.876404	1.1703	0.99863	1.10996	1.01275	0.920994	1.11319	1.68373	1.72969	1.21487	1.07389	0.800823	1.26457	1.61417	1.53555	1.5782	3.11672	1.44179	0.550801	1.31015	1.1375	1.36802	1.25624	1.96666	1.43031	0.729056	0.988752	0.841424	1.00895	1.0668	1.53005	2.62135	1.6493	4.34036
AD-3	AD	M	87	19	27			1.4543	1.09308	0.938638	0.144099	1.25236	1.3512	1.34712	1.0608	1.22309	1.03826	1.37527	1.22468	1.05832	0.853321	1.09094	1.37443	1.28796	1.27078	1.14118	0.506537	1.30369	0.641942	0.936305	0.561851	0.222012	0.755004	0.465155	0.617634	1.12049	1.09737	1.99962	1.78886	0.848828	0.679246	0.749408	0.901844	0.860425	0.72966	0.785618	1.29559	0.853123	1.18272
AD-4	AD	F	72	11	71			16.1027	6.60699	9.06131	7.55796	6.70335	8.1435	6.94663	6.58928	4.95353	5.72913	6.61306	6.88473	6.01562	2.56759	3.42171	3.96799	3.37877	4.57582	4.71165	13.1839	3.59726	2.74626	2.78759	3.09517	0.134434	0.635183	0.566855	3.64925	0.623506	0.845281	0.642378	5.657	4.43532	2.9914	3.01319	2.30541	3.88907	2.90816	1.61398	1.68588	1.76302	0.924975
AD-5	AD	M	80	25	14			0.786159	0.963496	0.589851	1.26045	0.88278	0.629464	0.836072	1.12644	0.544599	1.45914	1.30191	1.09118	0.994324	1.12336	0.74156	1.55282	1.4309	1.02525	0.810321	0.531242	0.790578	1.77964	1.37773	0.7477	0.454477	0.72556	0.35485	0.788951	0.752856	0.540396	0.342034	0.906287	0.318567	0.676234	0.819746	0.565752	0.931735	0.896047	0.977861	0.880437	1.66067	2.24471
AD-6	AD	F	55	17	29			0.8379	1.26647	0.951034	1.35408	1.38807	1.0269	1.21722	1.77531	0.779027	2.65068	2.01751	1.58309	1.22154	1.1578	1.75018	2.18355	2.49646	1.5613	1.12022	1.02969	1.08306	3.27282	3.7242	1.70565	2.97567	2.42306	3.23404	1.13818	3.51195	2.72813	1.632	0.886551	0.918284	1.22621	1.33311	0.781261	1.63846	1.37058	1.26225	0.921289	3.60311	3.51386
AD-7	AD	F	77	15	60			0.323688	1.51835	1.2615	2.89406	1.2424	1.27089	1.14799	1.35104	1.19272	2.07513	1.41206	1.24331	1.13641	0.957615	1.27121	1.31239	1.28807	1.20968	0.959104	1.46257	0.7489	1.32526	1.67961	0.76462	0.749508	1.159	0.65296	1.29084	1.62898	1.45641	0.966752	1.73934	1.24361	1.82227	1.75315	2.12505	3.18139	2.4991	1.29042	1.2834	1.11298	0.753344
AD-8	AD	F	67	21	23			0.878532	1.62531	1.61907	0.417219	1.10478	1.35995	1.47748	1.51252	1.20343	1.29911	1.72125	1.61979	1.32578	1.18787	2.28175	1.72786	1.93673	1.4967	1.44335	1.42481	1.49473	1.45408	1.21323	1.29521	1.54637	1.4118	5.64158	0.964026	1.80391	1.01279	1.98142	0.923443	0.423485	1.15881	0.982769	0.611786	1.03528	1.22166	0.935743	0.667228	0.981415	1.07869
AD-9	AD	F	86	18	24			5.23202	2.25374	2.69734	3.65156	2.04094	1.8353	1.71993	1.46307	2.11226	1.75959	1.93841	1.43824	1.32996	1.26905	1.13893	1.18215	0.967586	1.32522	1.31289	0.803556	1.17651	1.19442	0.847052	0.992861	2.56981	0.975317	1.13125	0.962047	1.34636	1.45145	1.02231	1.43735	0.674611	1.73117	1.19852	1.91333	1.33409	1.38437	0.993757	0.789213	2.60244	0.222219
AD-10	AD	F	76	24	33			3.34841	1.80116	2.1826	3.15472	1.81655	1.8315	1.92745	1.78089	1.57992	2.7373	2.09659	1.83462	1.85396	2.12815	2.12934	1.80643	1.42246	1.80209	2.15114	4.47491	2.00679	1.91521	1.67291	3.01076	5.16617	1.90081	1.9679	1.32972	1.60054	1.6568	1.88378	1.30457	1.15441	1.27083	1.42209	0.892738	1.04726	1.49188	1.68549	1.60469	2.58373	0.184695
AD-11	AD	F	91	22	31			1.17459	0.980267	0.855104		0.864298	0.991419	0.871613	0.788547	0.47613	0.926738	1.14249	0.835586	0.777415	0.863962	1.29639	0.885687	0.77968	0.882824	0.77865	0.928133	0.690545	1.21353	0.626637	0.853917	0.529683	1.11752	1.09606	1.31821	1.18868	1.32621	2.00903	0.287793	0.448658	0.729105	0.703198	0.289108	0.707062	0.807809	0.655226	1.18112	0.651032	0.251681
AD-12	AD	M	54	20	32			1.17016	1.34314	1.25172	0.421919	0.932935	1.38486	1.6304	1.53433	5.52198	1.6512	1.63565	1.51262	2.00933	2.77393	1.50135	1.51534	0.911285	1.59824	2.18477	3.26947	2.56144	1.5452	1.78935	2.49232	0.962281	1.66268	1.97257	1.79249	2.32558	2.03392	2.38764	1.13537	1.26199	1.00925	1.24031	4.822	0.82269	1.43366	2.31219	1.50343	0.790513	0.0634941
AD-13	AD	M	75	17	38			1.14105	1.89508	2.43183	0.841341	1.93723	2.3715	2.001	2.00101	1.87861	2.50172	2.36747	1.88011	1.70934	1.77079	2.56445	1.78628	1.34298	1.69294	1.88314	2.60544	1.74799	2.26056	1.39993	1.92692	0.264085	0.546017	0.523835	0.831903	0.552677	0.832209	0.677259	0.813123	0.465357	1.55527	1.4852	1.24545	0.991423	1.14619	0.988669	0.727396	0.616996	1.27071
AD-14	AD	F	57	19	21			0.946272	1.60054	1.71214	9.84846	1.75439	1.83158	1.54983	1.24725	1.23664	2.26265	1.90991	1.57831	1.45927	1.64003	1.50491	1.78059	1.75643	1.82863	1.85363	2.52296	1.54726	1.7803	1.68137	1.64527	4.71506	2.09494	2.71251	1.80061	1.66575	1.41306	1.24466	0.653901	0.423321	0.902358	1.33466	1.35707	1.45803	1.31447	1.57692	1.29376	2.8474	2.30419
AD-15	AD	M	62	19	17			0.990101	0.921461	1.15045	4.75004	0.775177	0.930901	1.2563	1.47391	2.14348	1.08789	1.43358	1.21448	1.41601	1.87083	0.613397	1.07964	0.929741	1.24804	1.45503	2.49094	1.46584	0.922452	1.28096	1.48338	4.14907	0.951792	0.486436	1.20121	1.30399	1.66988	1.48493	0.499561	0.351559	1.06687	0.960685	1.58781	0.8213	1.20615	1.24726	1.06065	2.36895	0.881323
AD-16	AD	F	87	20	35			1.09514	1.39606	0.747833	0.603476	1.28048	0.996238	1.00499	1.04082	0.684172	1.79405	1.6596	1.36783	0.969707	0.694572	1.9038	2.02329	2.16165	1.1254	1.04452	1.05317	0.777213	2.56762	2.26156	1.23698	2.26835	2.21819	2.44323	1.4217	1.72248	1.0581	1.66779	2.05458	4.00717	1.98504	1.76184	0.888662	1.83776	1.70988	1.05797	1.21671	3.30924	2.05151
AD-17	AD	M	62	18	26			0.558682	1.07316	0.628033	3.54517	0.721898	0.737127	0.765814	1.14283	0.507006	1.12903	1.2808	1.06821	0.83232	0.658121	1.47865	1.20379	1.43254	1.23753	0.782416	2.35333	0.706229	1.92755	1.26671	0.652415	0.756192	1.03766	0.956572	1.64083	0.824616	1.29133	1.18804	0.6731	0.678101	0.639361	0.807165	0.472383	1.07299	0.83518	0.718303	0.772663	1.0287	3.13805
AD-18	AD	M	80	25	30	399.038	973.618	1.46514	1.28713	1.1927	2.50605	1.33204	1.43061	1.48881	1.7217	0.986065	1.58621	2.09868	1.76443	1.49044	0.979577	1.49854	1.54106	2.01863	1.59887	1.17067	0.990415	0.996303	2.04791	1.59377	0.910978	4.95013	1.43909	1.25782	1.41055	2.75268	1.82775	1.21489	1.30416	2.52276	1.39066	1.4202	1.32417	1.55348	1.43104	1.35168	2.06536	2.39308	7.41161
AD-19	AD	M	84	23	29			0.791398	0.912261	0.997049	0.70943	0.9613	0.824324	0.887275	1.23811	1.96765	0.680898	1.17031	0.939458	1.11722	1.58074	0.70057	0.596261	0.506168	1.09612	1.44274	1.73332	1.67002	0.672893	0.553645	1.09563	0.224328	0.874821	0.843477	0.748548	0.990483	1.32608	0.940315	0.566628	1.16766	0.890644	0.996605	1.9514	0.420457	1.2802	2.07108	0.678727	1.26375	0.357851
AD-20	AD	F	79	22	33	1109.59	168.004	0.614998	1.73405	1.51579		1.23623	1.601	1.69898	1.15527	0.711338	2.2159	1.42146	1.01587	1.17442	1.04034	2.17637	1.31952	1.27857	1.3808	1.04592	1.0202	1.08017	1.44827	1.40301	1.43258	0.633037	1.50608	0.901361	1.54979	1.32539	1.0788	0.574254	2.76866	1.22879	1.55561	1.25021	0.725413	2.07149	1.76193	0.937908	3.51026	1.0838	0.11701
AD-21	AD	M	79	21	22			0.881073	1.00663	0.952787	0.188827	0.801992	0.735388	0.945004	1.19141	2.09401	1.02098	1.05805	1.06359	1.13343	1.32194	1.63192	1.13337	1.35119	0.991658	1.16497	0.418545	1.31471	2.04182	1.41284	1.08198	1.34201	1.32174	0.908883	1.1921	0.819317	1.2345	1.38229	1.73176	1.22849	0.841984	1.29811	2.58046	1.29248	1.70453	1.91612	1.08919	1.34234	0.569102
AD-22	AD	F	83	21	28	353.553	391.365	0.831096	2.1017	1.50633	0.220259	1.75421	1.49818	1.93516	2.39145	3.62695	3.07328	2.8679	2.46612	2.2289	1.93827	1.57794	3.45451	3.81668	3.35136	2.0709	36.6741	2.09821	3.55766	3.53998	1.71656	2.25543	1.31849	1.04246	1.90296	0.86654	0.811072	1.47521	1.8174	2.12747	1.39993	1.72987	2.68301	2.21971	1.49785	2.02377	1.39903	0.615212	9.34695
AD-23	AD	F	69	18	34			0.554433	0.654502	0.564119	1.6753	0.608818	0.704018	0.645929	0.556504	0.733884	1.09263	1.00292	0.671702	0.711004	0.713012	1.00057	1.05421	0.741811	0.938823	0.902477	1.31606	0.87792	0.930096	0.911318	0.762965	1.1697	1.01488	0.788963	0.992613	2.03203	1.26407	0.923443	0.656082	1.06594	1.02874	1.03973	2.49674	0.557679	1.335	1.74043	1.06401	1.46578	1.10727
AD-24	AD	F	71	24	29	261.049	573.238	0.917639	0.761191	0.84848	3.24156	0.891731	0.766645	0.785129	0.795924	0.258765	1.17391	1.34508	1.11673	0.77248	0.815411	1.35477	1.51438	1.72401	1.07075	0.91536	0.789831	0.736462	1.61108	1.18055	0.684042	1.34047	1.42822	1.28441	1.18363	1.92352	2.1316	2.24063	0.688277	0.781402	0.710964	1.14621	0.81278	1.11199	1.38806	1.26778	1.00017	2.14912	1.25089
AD-25	AD	M	65	21	42	213.266	1584.67	0.375907	0.962751	1.33629	0.155858	0.655596	0.888245	1.00778	1.15269	0.746034	0.875671	0.949179	0.797345	0.946891	0.898459	1.01275	1.07615	0.508989	0.896528	0.735624	1.70239	0.784802	0.518003	0.654174	0.85508	1.09036	1.32487	0.984694	1.13357	0.91085	1.17608	0.734577	0.442095	0.976298	1.27043	1.0674	1.15956	1.42905	1.80214	1.3008	1.21933	1.0462	0.126341
AD-26	AD	M	75	20	43	257.877	915.227	1.01458	1.84387	1.16898		1.13192	1.15743	1.38924	1.87106	1.43199	1.35666	1.76813	1.42804	1.41064	1.50063	1.30185	1.7592	1.67348	1.55018	1.54902	3.59261	1.81299	1.29862	1.67468	1.65742	0.981958	1.27188	1.24068	0.621024	0.875211	1.17285	0.797157	1.10564	0.950143	0.808754	0.824473	0.815837	0.853543	0.950947	1.05556	1.15174	0.538776	1.40751
AD-27	AD	M	79	24	27	584.982	198.144	2.58788	1.30682	1.84301	4.48581	1.11748	1.51033	1.48202	1.2289	1.36006	1.70177	1.51669	1.34811	1.26382	0.865159	2.42604	1.42701	0.994581	1.10095	0.897443	0.228444	0.686989	1.58854	0.590512	0.545868	4.90233	1.02609	0.773724	0.925187	1.58349	1.14523	0.785535	1.32921	1.97664	1.4164	1.34964	1.05441	2.02509	1.44765	0.800817	1.45169	0.730983	0.0654025
Cont-1	C	M	76	30				1.50939	1.19485	1.58737		1.45954	1.35444	1.39257	1.04547	0.384796	1.49149	1.55913	1.40189	1.15575	1.14033	1.78546	2.39942	1.56921	1.42479	1.47183	0.902409	1.50359	1.40642	1.8794	0.810198	3.4114	1.18404	1.15214	1.40604	2.02785	1.72712	1.42648	1.63917	3.77512	1.28643	1.2153	0.402793	1.50351	1.31568	1.36689	0.984787	0.723802	2.98662
Cont-2	C	F	74	30				0.115722	0.469431	0.30086	0.306874	0.546643	0.370572	0.596747	0.738456	0.338133	0.494871	0.700669	0.679259	0.725259	0.686244	0.795872	0.67598	0.627612	0.721284	0.572544	0.641426	0.760428	1.0808	0.439968	0.913343	0.555253	0.915737	0.323389	1.00853	1.06394	0.932871	1.00369	0.509899	0.821412	0.424021	0.687981	0.2717	0.813889	0.79787	0.789293	2.44052	1.53697	0.129133
Cont-3	C	M	74	30				1.27665	0.969073	1.23036		1.00149	1.28923	1.34152	1.23444	0.546272	1.58686	1.57076	1.2774	0.993174	0.76378	0.760563	1.45045	0.817569	1.14744	1.16599	0.999193	1.21091	0.729997	0.950498	0.835531	0.443083	1.46061	0.619541	0.799401	1.4512	1.07349	0.823692	0.969835	0.310343	0.869423	0.8841	0.512465	1.16824	1.2232	1.09125	3.76445	0.726627	0.160516
Cont-4	C	F	76	30				1.46852	1.01764	1.3908	1.02631	0.95288	1.29061	1.13398	1.0343	0.525709	1.70256	1.17243	1.01913	0.896084	0.649868	1.27671	1.13268	0.972363	0.941	0.768457	0.6765	0.701838	0.800015	0.832163	0.312218	0.805174	1.41368	0.133721	1.52703	1.12969	0.988867	1.56168	2.27221	3.01696	1.09813	1.08706	0.523717	1.36621	1.25961	0.794148	2.29243	2.03741	0.508349
Cont-5	C	M	77	29				1.10099	1.12094	1.1456	1.87969	1.44836	1.35939	1.27983	1.07941	0.61383	2.46405	2.0402	1.52648	1.17877	0.862396	2.04775	2.07178	1.72005	1.62779	1.28418	4.32362	1.08263	1.64055	1.26361	1.86975	0.94252	0.578225	0.50713	1.06085	1.11385	0.817599	0.977741	1.75153	1.4998	1.28281	1.616	0.903457	1.70778	1.55835	1.3103	0.351369	3.55792	0.588753
Cont-6	C	M	74	30				1.00832	0.941116	1.20863	6.35025	0.988496	0.956205	1.14007	1.49593	1.31493	1.29233	1.46877	1.3686	1.17145	1.17076	0.924289	0.899563	1.05554	1.19448	1.20717	1.29328	1.15547	1.25241	1.51899	1.40439	3.22773	1.78039	0.912716	0.836689	1.33144	1.21851	0.750033	0.885745	0.568396	0.941035	1.02201	0.806353	1.09919	1.20203	0.986015	1.38621	1.59365	0.257981
Cont-7	C	F	77	29				1.27271	1.41119	1.46792	0.0532579	1.07536	1.07178	1.33525	1.3824	0.553236	1.65555	1.62384	1.53545	1.32587	1.11334	1.80141	1.65858	1.37103	1.54528	1.27108	1.96905	1.30124	0.892187	1.19437	1.04559	0.863345	0.953661	0.981022	0.886695	0.596066	0.627985	0.563161	1.48975	2.64743	1.59174	1.5776	0.724917	1.77511	1.88981	1.41109	1.04911	1.498	0.524612
Cont-8	C	M	84	30				1.40343	2.5183	2.97863	1.41401	1.36374	2.26143	2.66425	2.58952	3.4098	2.74109	2.32444	2.12475	2.66413	3.14413	3.61787	1.68472	1.7869	2.72488	3.45014	4.60548	3.56343	1.91199	1.64207	3.46655	0.773601	1.27098	1.24762	1.53288	0.961042	0.924961	0.697501	2.41924	2.38353	1.38649	1.51455	2.2834	1.00734	1.73575	2.37145	3.27982	1.22989	0.517608
Cont-9	C	F	70	30				4.46499	2.66504	1.84127	3.12785	2.30293	1.7876	1.63788	1.7193	4.47284	2.20669	2.05434	1.66043	2.21701	2.14496	1.5223	2.43765	1.65451	2.29775	1.87887	2.97402	1.75412	2.57399	2.05961	2.14157	3.88977	1.70377	1.44076	1.4889	1.69362	1.61893	0.946175	2.71433	0.966838	1.7088	1.29951	3.98064	2.46921	2.26256	1.12921	2.85904	0.959905	2.21361
Cont-10	C	F	72	30				1.07898	0.62408	1.07786	0.296671	0.671872	0.82303	0.781145	0.634181	0.570822	0.736341	0.858178	0.600398	0.663307	0.842336	0.302747	0.624429	0.424787	0.622319	0.703083	0.0951505	0.755455	0.484474	0.339839	0.715831	0.910948	0.902185	0.637639	0.544892	0.649744	0.74959	0.400513	0.394717	0.307234	0.659451	0.497281	0.579798	0.494745	0.689363	0.604339	1.14617	1.75902	0.0551757
Cont-11	C	F	69	30				0.684583	1.03687	1.14568	0.567937	1.11123	1.04165	0.924826	1.20114	0.685723	1.36358	1.29086	1.19085	1.04584	1.03021	1.57509	1.13903	1.0712	1.20565	1.11082	1.15275	0.806487	1.86867	1.19727	0.868987	1.44313	1.23429	0.576441	0.966417	0.836342	1.13918	0.510574	0.839064	1.20102	1.16838	1.72761	0.646822	1.59673	1.48566	1.00321	1.68242	0.76575	1.12503
Cont-12	C	M	74	30				1.19185	0.988087	1.10146	0.315529	1.08805	1.0688	1.31556	1.49463	0.961363	1.51891	2.10707	1.52152	1.31087	1.10223	0.694236	1.37141	1.50818	1.30422	1.20869	0.358319	0.899671	0.970399	0.831139	0.981763		0.529258	0.481934	0.63816	0.45809	0.6318	0.317649	0.571675	0.630394	1.31915	0.972992	0.753655	1.27312	1.2385	1.00224	0.450326	6.75173	2.26086
Cont-13	C	M	74	30				2.04604	2.36847	1.93473	5.57402	1.95639	1.63236	2.15884	2.89358	2.3482	1.99494	2.59079	2.28006	2.14648	1.53622	1.61991	1.78975	1.85707	1.45877	1.47632	2.75874	1.32539	2.54448	1.53788	1.77621	2.96444	2.46795	1.9447	1.95927	1.44891	1.31723	1.54632	1.192	1.78013	2.42252	2.15878	1.70126	2.81188	2.14781	1.88158	2.58316	2.63914	0.356044
Cont-14	C	F	83	30				1.67576	1.49264	1.28781	1.43486	1.23643	1.33581	1.35884	1.34011	0.590215	2.15769	1.77931	1.36449	1.19587	0.678406	1.38092	2.57149	2.45351	1.28969	0.907311	0.352013	0.732711	2.16912	2.46923	0.81146	0.635518	1.61274	1.0198	1.62708	1.06251	1.62044	1.21916	0.602664	1.32669	1.20835	0.998067	0.69975	2.12187	1.52695	0.74013	1.9409	1.15447	4.70634
Cont-15	C	M	79	30				0.569761	0.75039	0.826103	0.307626	0.695785	0.893996	0.800544	0.775916	0.653128	1.25728	0.893524	0.790115	0.796791	0.878006	0.970228	1.21857	0.745246	0.75848	0.909032	0.92198	1.00093	0.812943	1.04577	0.702975	0.926469	1.44778	0.812096	0.907799	1.34412	1.6757	1.46334	1.00895	3.11422	1.27429	1.51109	0.935252	0.90012	1.70452	1.78228	1.37591	0.744505	0.0730517
Cont-16	C	F	72	30				0.621444	0.859672	1.18229	0.97233	0.831446	1.09867	1.10238	1.09367	1.2395	1.26793	1.05031	0.89285	1.00446	1.06731	0.999596	0.809711	0.864526	1.18178	1.03326	1.39801	1.09794	0.979238	1.07378	0.945864	3.80152	1.63596	1.0436	1.03172	2.14376	2.09056	2.61183	0.948573	1.44947	1.22405	0.937508	1.39563	0.831115	1.28515	1.29557	0.679112	1.32722	2.92856
Cont-17	C	M	76	30				1.80926	2.02678	2.00517	0.750437	1.75806	1.87598	1.88452	2.05284	0.936811	2.46197	2.39826	2.05575	1.91918	1.63631	2.45512	1.58362	1.54071	1.57951	1.71024	1.56534	1.85758	1.88237	1.64942	1.08541	0.732365	0.670597	0.612372	0.543248	0.810205	0.662413	0.74079	2.46924	2.61691	1.81434	1.94576	1.011	1.81642	2.06688	2.27932	0.897981	3.13752	0.968273
Cont-18	C	M	71	30				0.996193	2.22935	2.56163	0.3674	1.56155	2.01846	2.03549	1.88356	1.33446	2.02736	1.85332	1.47329	1.30589	1.21546	2.23967	1.61678	1.29613	1.39681	1.18671	0.863388	1.21387	1.50039	1.85292	1.06546	0.607818	1.57782	0.792085	1.43403	1.13719	1.00083	1.02445	1.88215	3.04462	1.81838	1.34293	0.751506	1.96734	1.88957	1.21694	2.50794	3.82081	2.86086
Cont-19	C	F	73	30				1.99218	1.95069	1.74055	0.471346	2.22853	1.75959	1.81845	1.82692	3.04187	1.53621	2.308	2.22922	2.12448	1.5557	0.744779	2.01441	1.31824	1.42783	1.46152	3.99228	1.57605	1.52457	0.96582	0.673976	5.36767	1.52984	1.45233	1.76255	2.18489	2.33661	1.43216	2.9304	1.83682	1.59949	1.48956	1.88644	2.04015	1.12325	1.27604	1.25639	0.287512	1.59169
Cont-20	C	F	71	30				1.23635	1.36714	1.13307		1.28253	1.67209	1.26979	0.959266	0.859884	1.60427	1.77411	1.35426	1.25478	0.909444	0.880745	1.57664	1.05349	1.40643	0.962127	4.48972	0.928917	1.20229	0.863131	0.665721	0.618133	0.640121	0.683895	1.43943	0.908273	0.787144	0.509819	1.58889	1.80828	1.5491	1.67048	1.4033	1.95654	1.61728	1.26883	1.78835	0.414253	0.984214
Cont-21	C	F	67	30				0.688166	1.54004	1.46073	3.12296	1.19544	1.43763	1.32951	1.1121	0.445085	1.80161	1.44789	1.19929	1.2854	1.43897	2.23127	1.5929	1.25665	1.47753	1.28248	1.95574	1.75594	1.37743	1.34454	1.27531	5.02318	2.00236	0.984694	1.27116	2.46155	1.58137	1.51018	0.90586	0.511397	1.19885	1.33913	0.967111	0.665857	1.44398	1.66787	1.62033	2.21361	0.360792
Cont-22	C	M	75	30				0.974533	2.02767	1.36033		1.50056	1.40618	1.26873	1.31866	1.15655	1.28538	1.56282	1.23519	1.14488	0.871002	1.10495	1.98373	1.54023	1.25408	0.89758	0.925249	0.741587	1.18884	1.50895	0.777046	1.74901	1.63658	0.440927	1.61683	1.91997	1.23989	1.11544	1.78289	1.84389	1.32304	1.05815	0.960928	1.04823	1.09567	0.809788	1.21294	1.31738	1.07049
Cont-23	C	M	74	30				3.67778	3.22062	3.03328	3.73554	3.17262	3.22912	2.46571	3.8377	2.58923	2.76514	3.31385	3.21668	2.16168	1.51225	2.25836	1.95884	1.40611	2.16559	1.97095	2.15438	1.366	1.50878	1.24386	1.51668	0.303347	1.33515	1.28441	1.46381	0.887089	1.16614	0.693211	1.49233	3.26248	1.88	1.97923	1.41218	1.19354	1.88925	1.58669	1.61493	0.942053	0.554501
Cont-24	C	F	75	30				2.1214	1.6195	2.51178	4.76488	1.22683	1.85023	1.88486	1.62249	2.79899	2.21143	1.38615	1.1622	1.48949	1.83006	3.53193	1.01584	0.901889	1.17217	1.49773	1.57321	1.55562	1.69875	1.35458	1.81761	2.24778	1.07821	0.637879	0.964182	1.0843	1.33617	0.884951	1.28977	1.59789	1.57973	1.14865	2.5841	1.90202	1.43837	1.66162	1.33285	0.406049	0.0658621
Cont-25	C	F	75	30				0.489404	0.764025	1.09617	0.775775	0.641368	0.857538	0.901438	0.821581	2.92997	1.56261	0.91658	0.775904	0.908303	1.03918	1.33077	1.01744	0.648005	1.02842	1.14184	0.915899	1.11948	1.06259	0.985928	1.93153	0.181521	0.803324	0.456609	0.688007	0.801835	0.865634	0.45592	0.720428	1.07986	0.890366	0.636719	1.78806	0.65953	1.00324	1.12727	2.26077	0.786356	0.455794
MCI-1	MCI	M	79	18	32			3.24555	1.3836	1.39058		1.71044	1.5488	1.27831	1.04654	0.765673	1.90986	1.69765	1.40312	1.26021	0.959387	1.62195	2.204	1.22951	1.53761	1.48017	0.594657	1.34635	1.158	1.26751	1.35715	0.142776	1.41469	1.98501	1.35239	1.35346	1.35985	1.98737	0.97301	0.51227	0.63269	0.914158	0.516124	0.769334	0.849695	0.829105	1.47369	1.05461
MCI-2	MCI	F	82	27	23			3.60488	1.39528	1.82012		1.96358	1.46733	1.72738	1.11945	0.878592	1.47817	1.37692	1.2466	1.23177	0.741883	1.21971	1.75101	0.864513	1.13308	1.09678	0.615173	1.21086	0.826524	0.55689	0.476456	0.452498	0.618744	0.644785	0.989481	0.916337	0.791358	0.875725	1.09714	1.65483	1.17753	1.17504	1.0968	1.17224	1.45352	0.988955	0.566737	0.626009	0.336488
MCI-3	MCI	F	80	23	22			1.15849	1.13453	1.20538	1.96218	1.23657	1.34829	1.15149	1.35015	4.06825	1.56341	1.24803	1.10029	1.33344	1.63637	2.03598	1.54909	1.11695	1.6134	1.99296	1.57147	1.69048	1.47104	1.69611	2.76227	0.718769	0.920348	0.651349	1.01902	1.54697	1.02886	1.54656	1.76948	0.363232	0.580934	0.772497	2.39468	0.434771	0.711214	1.22213	1.79998	0.806536	0.0317446
MCI-4	MCI	F	69	24	11			0.929005	1.07972	1.05381	0.177094	1.13341	1.10731	1.43259	1.68592	0.694667	1.20902	1.76099	1.7451	1.795	1.26519	1.17116	1.2188	1.21078	1.54614	1.12739	4.31822	1.34907	0.839918	0.899766	0.864465	0.230584	0.47981	0.517096	0.480503	0.382081	0.290874	0.276012	1.03537	3.17497	1.04665	1.29207	0.466864	1.35712	1.24885	1.05098	0.03333	6.15796	0.309686
MCI-5	MCI	F	75	24	20			1.22786	1.8164	1.45035	1.14861	1.73247	1.65043	1.54615	1.48252	4.2932	2.58523	1.54806	1.44978	1.83624	2.32413	2.82357	2.14368	1.94363	2.16676	2.21655	6.75545	2.2192	1.66297	2.05304	2.21785	2.03621	1.4545	1.09276	1.61458	0.979373	0.55419	0.527289	1.56613	1.14081	1.35179	1.00002	3.36994	0.725015	1.22397	1.93349	1.73754	5.15701	4.23465
MCI-6	MCI	M	76	23	37			0.9962	2.11496	1.85056	0.672117	1.87735	1.72174	1.71888	1.25594	4.80101	2.2954	1.63072	1.19084	1.70881	2.48376	3.86037	1.7417	1.50594	1.95175	2.17358	2.21253	1.91642	1.63279	1.75938	3.14074	9.19196	1.29757	1.33041	1.18344	2.56178	1.96654	2.65517	4.38717	0.625949	1.60379	0.927473	4.51857	0.696515	1.35692	1.79796	1.20825	0.426566	0.870648
MCI-7	MCI	F	83	25	31			0.457465	1.09086	1.2027	0.301121	1.05831	1.32789	1.03183	0.574939	0.478097	1.53222	0.962356	0.784007	0.830737	0.594177	3.20553	1.37676	0.952564	0.937571	0.726456	1.05805	0.783691	1.1093	1.02258	0.966587	5.05001	0.945355	0.570438	1.78204	1.0187	0.987311	1.21322	1.45534	1.33042	1.69502	1.23306	1.41311	2.10171	1.68397	0.857884	1.54405	0.794917	0.129754
MCI-8	MCI	M	53	26	14	644.175	184.472	2.54942	1.83798	1.72227		1.96295	1.42765	1.56001	1.91842	0.716503	2.25604	2.23846	1.77924	1.49775	1.21644	1.95305	2.16768	1.6851	1.41658	1.23813	2.04783	1.06024	2.02558	1.35089	1.16571	0.356706	1.67966	0.395701	1.71698	2.19368	2.50384	2.03024	2.63399	1.29082	1.11073	1.70791	0.806034	2.3431	1.52521	0.9059	1.45231	2.14612	0.426686
MCI-9	MCI	F	53	26	19			0.40188	1.19434	0.873911	0.707155	1.10289	1.16601	0.860249	0.861621	0.689334	1.10446	1.25585	0.943975	0.821459	0.955242	1.03706	0.931911	0.60881	0.875683	0.825457	1.68979	0.723705	1.0408	0.745485	0.758047	3.30452	1.93327	2.98196	2.48858	1.62685	1.2667	1.69704	1.36381	1.64523	2.13642	1.6611	1.31023	1.25848	1.59792	1.35334	0.946544	0.378798	0.377944
MCI-10	MCI	M	58	23	27	1362.14	290.498	2.90879	1.6547	1.93588	1.28668	1.64863	1.81792	2.07846	2.08036	1.5242	2.13831	2.54952	2.11404	1.83609	1.76961	2.80982	2.91865	2.57216	2.00543	1.88508	1.00182	1.60339	2.01897	2.11819	1.37725	0.996411	1.05643	1.02128	1.1477	0.891277	0.796031	0.841546	0.589929	1.54881	1.65898	1.22635	0.717801	2.08846	1.66325	1.15768	0.653292	1.31057	4.83122
MCI-11	MCI	F	64	26	24			1.41462	1.85667	1.62994	1.75671	1.36493	1.78846	1.56647	1.50053	1.81282	2.45866	1.76147	1.43779	1.48356	1.90606	2.73765	2.0162	1.69026	1.82944	2.1327	2.13297	2.15656	1.9256	2.5457	2.53037	2.75805	1.20352	0.863412	1.50682	0.9178	0.956959	1.28989	0.971985	2.90386	1.32505	1.47443	1.42787	1.26898	1.87582	2.04232	1.77904	0.848629	0.432415
MCI-12	MCI	F	73	23	29			1.08724	0.969594	1.41855	2.06432	0.795373	1.33743	1.24113	1.28828	1.76294	1.44587	1.45205	1.01898	1.12082	1.18641	1.50788	0.945891	0.768294	1.10138	1.28149	2.30966	1.37942	1.05895	1.22748	1.15822	1.76448	0.970302	0.844144	1.18667	0.728579	0.82943	0.954123	1.6596	0.976185	1.13978	0.78589	1.03426	0.460023	0.883955	1.1001	0.357071	1.07009	1.27784
MCI-13	MCI	F	78	25	20	211.826	617.271	1.24321	1.1373	0.7632	0.250388	1.14421	0.762766	1.09109	1.75364	2.06291	1.13962	1.80986	1.80212	1.59288	1.46649	0.613231	1.50954	1.935	1.42481	1.54974	1.41151	1.51231	1.60774	1.55814	1.19383	0.277306	0.893414	0.785241	0.788171	1.1179	0.912899	0.83193	1.57828	1.1132	0.977605	1.3046	1.57235	1.0333	1.34546	1.61699	1.68561	1.36407	4.6221
MCI-14	MCI	M	75	23	31	138.365	659.568	0.987718	0.804898	0.894556	0.219927	0.834052	0.877201	0.835256	0.966516	0.561237	1.24109	1.19394	1.2457	0.996909	0.785519	0.855112	2.07717	2.12013	1.07421	0.755598	4.65916	0.846714	2.17205	1.28711	0.734611	2.18248	1.9637	1.6277	2.11601	1.65449	2.28822	1.69443	1.45054	0.918765	0.836257	0.903755	0.468214	1.97041	0.869203	0.823043	2.66885	0.812424	5.56616
MCI-15	MCI	F	68	26	17	695.332	899.34	0.837382	1.0687	1.47924	0.797178	1.61247	1.9148	1.51873	1.00382	0.834478	1.9557	2.00082	1.38915	1.3402	0.910581	1.19317	1.92581	1.09619	1.41691	1.03151	0.334208	0.940818	1.25932	0.839966	0.91	1.16128	1.19607	1.24714	1.68365	1.49026	2.07056	1.72515	2.45826	1.98522	1.8958	1.95752	1.44091	2.0788	1.9423	1.39178	1.13174	0.572782	0.218728
MCI-16	MCI	M	72	23	18	438.718	145.335	0.830979	1.4936	1.21182	0.750129	1.73018	1.21686	1.38521	2.1504	1.78069	1.8233	1.85855	1.92495	1.87259	1.68552	1.29073	2.22665	3.36563	2.82463	1.6313	6.65685	1.3893	2.61577	2.30352	1.52463	1.42696	0.706649	0.440927	0.782108	0.753797	0.819118	0.830542	1.2879	0.81554	1.1858	1.3281	2.33215	1.04593	1.51917	1.52621	0.403436	0.943955	5.90005
MCI-17	MCI	M	81	28	19	307.28	315.887	0.533258	0.505227	0.944951	0.231528	0.677792	0.752408	0.75812	0.710161	0.302275	1.19582	0.948618	0.814265	0.733362	0.753079	1.2493	1.03185	0.830921	0.827703	0.828474	1.4145	1.01703	1.05652	0.691629	0.856352	0.400057	1.12464	1.24068	1.15196	1.65714	1.7456	1.81227	0.662634	1.88564	0.772617	0.999538	0.768772	0.699737	1.11251	1.05313	0.588501	1.1531	0.631051
MCI-18	MCI	M	79	24	26	381.035	450.398	1.18802	0.752949	0.833625	1.05377	0.779219	1.05131	0.899833	0.944467	0.324676	1.61944	1.20633	1.08711	0.969141	0.752344	2.209	1.29023	0.968632	0.99689	0.931032	0.0856127	0.725101	1.49196	1.04437	0.826526	2.20326	1.3657	0.785238	1.09899	1.61298	1.54133	1.52718	2.00723	1.62166	1.02486	1.6067	0.602335	1.56916	1.41599	1.19607	0.983986	1.45089	0.180612
MCI-19	MCI	F	71	26	19	125.098	120.533	2.1214	1.6195	2.51178	4.76488	1.22683	1.85023	1.88486	1.62249	2.79899	2.21143	1.38615	1.1622	1.48949	1.83006	3.53193	1.01584	0.901889	1.17217	1.49773	1.57321	1.55562	1.69875	1.35458	1.81761	0.768115	1.17609	1.19785	1.19137	1.76596	1.72844	2.4329	1.28977	1.59789	1.57973	1.14865	2.5841	1.90202	1.43837	1.66162	0.998299	0.47042	0.0658621
MCI-20	MCI	M	81	27	18	559.231	1476.76	1.18802	0.752949	0.833625	1.05377	0.779219	1.05131	0.899833	0.944467	0.324676	1.61944	1.20633	1.08711	0.969141	0.752344	2.209	1.29023	0.968632	0.99689	0.931032	0.0856127	0.725101	1.49196	1.04437	0.826526	1.30425	1.00713	0.5731	1.09899	1.28465	1.66418	1.45191	2.00723	1.62166	1.02486	1.6067	0.602335	1.56916	1.41599	1.19607	1.50185	0.83478	0.180612
MCI-21	MCI	F	82	27	14	397.764		0.489404	0.764025	1.09617	0.775775	0.641368	0.857538	0.901438	0.821581	2.92997	1.56261	0.91658	0.775904	0.908303	1.03918	1.33077	1.01744	0.648005	1.02842	1.14184	0.915899	1.11948	1.06259	0.985928	1.93153	0.435098	0.708568	0.624918	0.688007	0.414153	0.573855	0.630137	0.720428	1.07986	0.890366	0.636719	1.78806	0.65953	1.00324	1.12727	1.16954	0.609036	0.455794
Average	AD	14M/13F	74.4074	20.1852	31.8148	454.193	686.324	1.80052	1.52705	1.54812	2.45523	1.39064	1.46053	1.48109	1.54043	1.60828	1.75625	1.75268	1.5291	1.43657	1.31948	1.53245	1.61879	1.50771	1.4964	1.41356	3.27743	1.36623	1.65997	1.50829	1.31733	1.89217	1.30593	1.34884	1.30451	1.44266	1.35819	1.29182	1.3398	1.28073	1.19469	1.25003	1.43887	1.36708	1.39869	1.30866	1.33143	1.56823	1.72082
Average	MCI	9M/12F	72.9524	24.619	22.4286	478.27	516.006	1.40004	1.25847	1.33919	1.10963	1.2863	1.33541	1.30321	1.28963	1.63834	1.73072	1.52425	1.30963	1.31561	1.28637	1.92695	1.63572	1.38017	1.42273	1.35595	2.06877	1.29861	1.487	1.35013	1.39984	1.76961	1.14839	1.02005	1.28893	1.27944	1.27029	1.37289	1.56977	1.41937	1.2213	1.22201	1.48722	1.29542	1.33983	1.27772	1.17541	1.38044	1.554
Average	Cont	12M/13F	74.48	29.92				1.41898	1.48695	1.5444	1.79122	1.33193	1.4297	1.43291	1.4875	1.41205	1.72753	1.68182	1.43742	1.36341	1.23276	1.5541	1.53182	1.25843	1.37416	1.3012	1.75429	1.27069	1.40255	1.28179	1.21644	1.7677	1.29461	0.847178	1.17622	1.2603	1.20524	1.00746	1.41085	1.73604	1.34073	1.29272	1.19545	1.44759	1.47561	1.29813	1.71033	1.69326	1.13219
						SD	AD	1.68739	0.717617	1.03395	1.00042	0.81544	0.963026	0.784669	0.703799	0.804013	0.576966	0.612952	0.74392	0.687654	0.428039	0.421084	0.435388	0.518572	0.520363	0.558285	2.17171	0.493878	0.453016	0.525309	0.525642	0.858922	0.361876	0.83052	0.448137	0.469947	0.338599	0.423505	0.779995	0.78657	0.439214	0.368462	0.669714	0.573402	0.34054	0.336699	0.466741	0.55553	1.29846
						SD	MCI	0.665194	0.348994	0.338166	0.976828	0.346237	0.276222	0.292271	0.350761	0.847945	0.263146	0.280574	0.292809	0.283382	0.427684	0.480217	0.332409	0.506288	0.356558	0.361842	0.936153	0.348853	0.31992	0.408953	0.525898	1.18302	0.344935	0.594772	0.375691	0.431113	0.483005	0.459443	0.537622	0.491937	0.338378	0.287968	0.707343	0.465557	0.252682	0.283325	0.526175	1.07766	1.35291
						SD	Cont	0.67021	0.481851	0.425835	1.05946	0.449141	0.40117	0.364502	0.494156	0.816339	0.326962	0.36804	0.409481	0.390438	0.44703	0.538249	0.356039	0.369848	0.343859	0.433458	0.771614	0.46507	0.38811	0.381371	0.548066	0.887121	0.368198	0.489424	0.341583	0.426668	0.376539	0.507375	0.514151	0.581093	0.31652	0.331746	0.692926	0.414927	0.275253	0.351039	0.505012	0.840807	1.06187
						SE	AD	0.584699	0.210894	0.30805	0.501381	0.218234	0.270686	0.223658	0.208645	0.248853	0.19501	0.206751	0.218917	0.190114	0.108693	0.124186	0.135639	0.150468	0.149855	0.151875	1.36979	0.129856	0.144721	0.152482	0.133261	0.312775	0.0909488	0.215591	0.112506	0.130476	0.088504	0.105288	0.201117	0.193871	0.100983	0.0886405	0.185451	0.15086	0.0916661	0.084798	0.119594	0.167662	0.430013
						SE	MCI	0.203226	0.0958407	0.0988241	0.255482	0.0971862	0.0804941	0.0831168	0.0987112	0.303154	0.0993835	0.093324	0.0836805	0.0813563	0.120055	0.201929	0.118651	0.152483	0.110699	0.107066	0.422619	0.0988581	0.103811	0.120486	0.160647	0.456836	0.0864404	0.132393	0.105669	0.120365	0.133889	0.137644	0.184164	0.152369	0.0901807	0.0767911	0.229559	0.131605	0.0738782	0.0789967	0.134962	0.32463	0.470118
						SE	Cont	0.190202	0.143297	0.131532	0.414116	0.119644	0.11471	0.10446	0.147012	0.230543	0.112967	0.123796	0.117719	0.106465	0.110216	0.167299	0.109077	0.0930855	0.0945033	0.112803	0.270726	0.118192	0.108868	0.0977676	0.133338	0.3201	0.0953346	0.0829258	0.0803557	0.107546	0.0907642	0.102232	0.145078	0.201761	0.0848739	0.0857709	0.165672	0.120129	0.0812334	0.0911393	0.172747	0.284741	0.240448
							AD/Cont	1.26889	1.02697	1.0024	1.3707	1.04408	1.02157	1.03362	1.03558	1.13896	1.01663	1.04213	1.06378	1.05366	1.07035	0.98607	1.05678	1.19809	1.08896	1.08635	1.86824	1.07518	1.18354	1.17671	1.08294	1.07041	1.00874	1.59216	1.10906	1.1447	1.1269	1.28225	0.949636	0.737727	0.891068	0.966979	1.20363	0.944388	0.947873	1.0081	0.778462	0.926157	1.5199
							MCI/Cont	0.986654	0.846343	0.867125	0.619484	0.965742	0.934055	0.909483	0.866976	1.16025	1.00185	0.906307	0.9111	0.964945	1.04349	1.23991	1.06783	1.09674	1.03535	1.04208	1.17927	1.02197	1.06022	1.05331	1.15077	1.00108	0.887053	1.20406	1.09582	1.01519	1.05397	1.36272	1.11264	0.81759	0.910918	0.945302	1.24406	0.894881	0.907985	0.98427	0.687243	0.815256	1.37256
							p (AD/Cont)	0.55064	0.87757	0.991441	0.321149	0.818467	0.919184	0.849961	0.838889	0.567304	0.901127	0.774292	0.719932	0.743841	0.578198	0.916841	0.622922	0.172875	0.501157	0.560238	0.297958	0.590722	0.166462	0.224949	0.595422	0.782542	0.931865	0.040055	0.364632	0.290228	0.233558	0.0589743	0.778624	0.109952	0.277416	0.731458	0.33517	0.681222	0.535382	0.932899	0.0738202	0.701714	0.247859
							p (MCI/Cont)	0.946166	0.209726	0.233346	0.186593	0.77427	0.520073	0.349535	0.288871	0.548952	0.983474	0.33004	0.397981	0.730979	0.743772	0.158462	0.522587	0.484388	0.738577	0.729683	0.521599	0.860263	0.581846	0.658369	0.380301	0.997228	0.269672	0.25922	0.392804	0.905939	0.681777	0.035369	0.495699	0.231263	0.341223	0.549191	0.298383	0.397572	0.230122	0.868974	0.0221716	0.470915	0.402036
					Pearson correlation		Age	0.0221694	-0.054357	-0.0351216	-0.199406	-0.0517674	-0.0584884	-0.0589788	-0.105629	-0.0321657	-0.0774063	-0.121577	-0.08955	-0.0925135	-0.185439	9.96404e-05	-0.0900194	-0.0565352	-0.0789459	-0.0689055	0.0461154	-0.0617806	-0.120095	-0.172073	-0.0915283	-0.122227	-0.283965	-0.29358	-0.238189	-0.278407	-0.26941	-0.112956	0.0921009	0.108603	-0.101937	-0.136998	-0.0808978	-0.101218	-0.13644	-0.116936	0.119967	-0.106759	0.0040394
					Pearson correlation		MMSE	-0.280471	-0.225204	-0.209008	-0.221008	-0.250405	-0.237877	-0.228956	-0.218365	-0.175	-0.211717	-0.238477	-0.253291	-0.244897	-0.153706	-0.0704871	-0.226591	-0.269943	-0.275829	-0.258464	-0.197479	-0.204578	-0.2302	-0.283578	-0.167405	0.0334933	0.0241737	-0.235486	-0.231937	-0.0815134	-0.0837461	-0.158409	-0.120098	0.163956	-0.0022427	-0.0678371	-0.172066	-0.070992	-0.0174018	-0.00180183	0.220884	0.00949361	-0.13543
					Pearson correlation		ADAS	0.498173	0.591889	0.548415	0.25209	0.520239	0.563991	0.537346	0.508188	0.215421	0.469165	0.49586	0.503296	0.484933	0.175774	0.241095	0.340644	0.218986	0.383157	0.429179	0.170649	0.332954	0.158599	0.261246	0.256208	0.0263951	0.05169	-0.0151571	0.411163	0.0421403	0.0331082	-0.0722078	0.4238	0.250837	0.451897	0.39226	0.151234	0.452064	0.497131	0.074548	0.246635	-0.16589	-0.0294626
					Pearson correlation		a-beta1-42	0.400366	0.333519	0.347611	-0.0109267	0.434458	0.574701	0.532697	0.164692	-0.131712	0.445115	0.392524	0.246014	0.242131	0.10738	0.414451	0.331949	0.111001	0.183196	0.207747	-0.140701	0.0289477	0.0603291	0.116625	0.0647647	-0.0589855	-0.0729415	-0.261177	0.108704	-0.108133	-0.213803	-0.335511	0.293628	0.177252	0.560606	0.282493	-0.286252	0.45991	0.526308	-0.281599	0.154683	0.0913225	-0.061042
					Pearson correlation		Total tau	-0.408921	-0.395896	-0.434505	-0.347016	-0.456623	-0.336967	-0.426522	-0.294444	-0.327757	-0.500926	-0.278207	-0.30469	-0.343576	-0.401145	-0.400065	-0.255329	-0.322041	-0.305048	-0.361901	-0.144058	-0.298725	-0.435498	-0.287702	-0.35679	0.056543	0.0480349	0.154805	-0.0714862	-0.0764013	0.106737	-0.160044	-0.168476	-0.0218812	-0.140893	-0.0073732	-0.252964	-0.23238	0.0484574	0.0292683	0.0555782	-0.0241422	-0.0940819
[truncated: 39 more columns]
