# Supplementary material for: Isobaric mass tagging and triple quadrupole mass spectrometry to determine lipid biomarker candidates for Alzheimer's disease
Source: PLoS One. 2019 Dec 10;14(12):e0226073. doi: 10.1371/journal.pone.0226073 (PMC6903722; doi:10.1371/journal.pone.0226073)
Supplement: S7 Table — (XLSX) [file pone.0226073.s007.xlsx]

## Sheet: Sheet1
ID	Disease	Gender	Age	MMSE	ADAS	a-beta 1-42 (pg/mL) (MSD)	Total Tau (pg/mL)	ePE(34:0)	ePE(34:1)	ePE(34:2)	ePE(36:0)	ePE(36:1)	ePE(36:2)	ePE(36:3)	ePE(36:4)	ePE(36:5)	ePE(38:2)	ePE(38:3)	ePE(38:4)	ePE(38:5)	ePE(38:6)	ePE(40:2)	ePE(40:3)	ePE(40:4)	ePE(40:5)	ePE(40:6)	ePE(40:7)	ePE(40:8)	ePE(42:4)	ePE(42:5)	ePE(42:6)	LPE(14:0)	LPE(16:0)	LPE(16:1)	LPE(18:0)	LPE(18:1)	LPE(18:2)	LPE(18:3)	LPE(20:1)	LPE(20:2)	LPE(20:3)	LPE(20:4)	LPE(20:5)	LPE(22:4)	LPE(22:5)	LPE(22:6)	LPS(14:0)	LPS(14:1)	LPS(18:0)
AD-1	AD	M	82	14	40			1.10812	1.00671	0.729372	1.65856	1.24146	0.919882	0.866666	0.718211	0.411125	1.12623	1.19935	0.887918	0.784672	0.667349	1.76714	1.43303	1.27596	0.984637	0.677954	0.42919	0.561455	1.34377	0.946869	0.856129	0.968942	1.26442	0.933852	1.14386	1.03802	0.841203	0.568943	0.620842	0.794965	1.16692	0.843783	0.552757	1.15532	0.923987	0.519116	1.11638	1.28265	1.64417
AD-2	AD	M	77	17	36			1.01092	1.23164	1.04037	1.29359	1.34126	1.00822	1.17286	0.965634	0.565228	1.48126	1.30711	0.986263	0.937771	0.74915	3.15129	1.58632	1.42245	1.19039	1.09109	1.31816	1.16612	2.1362	1.50964	1.33528	0.495976	1.19304	0.832057	1.02154	1.25936	1.26074	0.766182	1.48289	2.05662	1.59193	0.987251	0.446488	1.13468	1.12035	1.21168	1.25786	1.21252	3.60067
AD-3	AD	M	87	13	37			1.32849	1.29132	1.09823	1.2976	1.44698	1.31063	1.24821	0.909067	0.549654	1.09367	1.34824	1.05403	1.0734	0.771168	0.40697	1.16799	0.953448	1.02739	0.776914	0.575979	0.806508	1.0527	0.786726	0.337992	1.07155	0.915297	1.31781	0.861914	0.919195	1.07863	2.26119	0.891355	0.883455	1.76944	0.97038	1.36417	2.26812	1.55972	0.724981	0.694922	1.01064	0.371227
AD-4	AD	F	73	2	77			0.557774	0.828417	0.836702	0.950441	1.05579	0.974506	0.99381	0.84595	0.40692	0.934694	1.24305	1.05209	0.966155	0.743351	1.3917	1.07561	0.775569	0.954353	1.11724	0.949599	1.19434	0.962835	0.870749	0.958839	0.179474	0.556058	0.457538	0.538575	0.470215	0.563457	0.5327	0.837672	0.470076	0.590292	0.681944	0.34742	1.00774	0.941031	0.975289	0.499948	0.662224	0.466312
AD-5	AD	M	80	21	23			1.15418	0.843636	0.648338	0.970419	0.914452	0.780778	0.998284	1.2312	0.594277	0.756295	1.19857	1.16307	1.19291	0.831919	0.455607	1.16965	0.935957	0.974505	0.82737	0.735131	0.930727	1.04919	0.938159	1.28846	0.222562	0.763801	0.579289	0.693933	1.03097	0.687882	0.475853	0.919579	1.13052	0.784153	0.991592	0.414811	1.06134	0.859237	0.553449	0.728118	0.800026	0.244093
AD-6	AD	F	55	21	33	924.605	282.531	1.44225	1.48277	1.40861	1.47878	1.47185	1.48179	1.55171	1.49347	0.779441	1.10936	1.94844	1.56612	1.48179	1.25299	1.3958	1.80436	1.52789	1.40805	1.61841	1.21827	1.77543	1.4121	1.56618	1.82654	1.26598	2.15003	1.74004	2.98167	2.40708	1.63111	0.849817	1.29356	1.36924	1.51035	1.41079	0.755478	2.04077	1.92453	1.14348	0.704431	1.797	0.258635
AD-7	AD	F	77	9	73			1.19024	0.983153	0.840942	1.3274	1.37885	1.20765	1.07192	0.89624	0.378144	1.2095	1.56802	1.44054	1.23934	0.829531	1.80967	1.7844	1.51578	1.31777	1.34128	1.30053	1.18725	1.62013	1.58514	2.04846	0.479497	1.29044	0.835934	1.10646	0.778707	0.738854	0.461973	0.446194	0.805174	0.907164	1.16899	0.387647	1.2101	1.12828	0.985576	2.27606	1.34214	1.81425
AD-8	AD	F	68	18	34			1.2115	1.27012	0.902107	1.34036	1.17774	1.1353	1.11389	1.12269	0.708055	1.5612	1.50898	1.23418	1.19834	0.913145	1.3244	1.43712	1.18584	1.15152	0.910597	0.518499	1.03934	1.14297	1.29968	0.504002	0.881647	1.16795	4.04323	1.2577	1.4549	0.984349	1.37781	1.41005	0.96865	1.53077	1.84731	1.57983	2.78599	2.61482	1.27145	0.955293	0.820136	0.481742
AD-9	AD	F	87	21	26	573.178	724.345	0.954819	1.0149	0.879929	1.09241	1.15863	1.06184	1.23688	1.06948	0.517184	1.1362	1.37808	1.3005	1.17527	0.75919	0.374692	1.37675	1.0848	1.21246	1.20747	1.37295	1.34987	1.16423	1.21351	1.39763	0.486554	0.941937	0.695648	0.83113	1.35951	1.1779	1.1742	0.821302	2.40585	0.790988	0.982384	0.480205	0.982207	0.973051	0.640808	1.37912	1.04646	0.801281
AD-10	AD	F	76	25	23	234.103	366.244	0.580636	0.914748	0.706344	0.917102	0.93324	0.903368	0.862795	0.480873	0.281703	1.37036	0.962257	0.703567	0.697323	0.541981	0.902248	1.26774	0.821234	0.821	0.814007	1.13156	0.891837	1.35007	1.05783	1.46157	0.510943	1.2245	0.873178	1.3062	1.45718	1.36898	1.33722	1.32207	2.79635	1.59011	1.33197	0.510945	2.0446	1.70892	0.998302	0.946329	1.31404	0.401783
AD-11	AD	F	92	22	31	448.203	832.882	1.58625	1.49846	1.74145	2.01937	1.68391	1.50857	1.38383	0.994859	0.716161	1.18706	1.39538	1.10646	1.05914	1.01657	2.12674	1.09186	0.727892	1.05543	1.02077	0.44475	0.997917	1.18076	1.24313	1.19522	0.666381	0.721466	0.693784	0.948906	0.765896	0.822837	0.694166	0.769854	1.09541	1.09049	0.74288	0.520132	0.647766	0.918434	0.599337	0.431067	1.22477	0.433742
AD-12	AD	M	55	20	30	486.95	142.341	0.734308	0.782374	0.625408	1.04262	0.703869	0.578933	0.908865	0.892983	0.313837	0.657497	1.06197	0.906372	0.823446	0.761611	1.25646	1.09348	0.817567	0.785639	0.813697	0.648237	0.976667	0.977174	0.937665	0.710573	0.153428	0.681975	0.613841	0.766399	0.516982	0.488674	0.465163	1.41223	0.540399	0.49117	0.790287	0.20906	1.2309	1.00767	0.655564	0.487655	0.638381	0.356922
AD-13	AD	M	75	22	22	710.348	428.34	0.792723	0.617261	0.816707	0.568266	0.710271	0.672362	0.805725	0.614825	0.437841	0.69228	0.720014	0.564077	0.525013	0.524502	2.669	0.800722	0.428627	0.594173	0.480894	0.332284	0.472283	0.692867	0.540884	0.593735	0.521808	0.546512	0.411698	0.537193	0.518618	0.78656	0.903198	0.3463	0.61923	0.476306	0.523261	0.308755	0.692492	0.654987	0.484381	0.609603	0.656692	0.25342
AD-14	AD	F	58	25	23	910.687	294.028	5.01611	2.48235	3.30098	2.1496	3.69117	3.92186	2.41315	1.82644	8.23647	3.72562	3.93888	3.20486	4.40471	3.761	6.34373	1.76917	1.49922	4.58251	4.98727	16.1631	2.12419	1.29072	1.23226	2.19511	1.04629	1.80246	2.35887	1.55432	1.30526	1.34918	1.34673	2.04092	1.14479	1.81619	1.20574	6.76463	1.68383	1.92924	1.59028	0.747016	2.17832	0.82107
AD-15	AD	M	62	20	20	347.398	654.104	0.714724	0.695118	0.548638	0.786499	0.7312	0.727639	0.745927	0.675902	0.323573	0.805026	0.8652	0.718071	0.688776	0.673626	1.99095	1.06185	0.689465	0.737412	0.741517	0.762295	0.774182	0.816373	0.915529	0.998484	0.665892	1.26743	0.698448	1.14231	0.919632	1.28538	0.765462	1.50183	1.33271	1.4276	1.5021	0.668767	1.91992	1.7297	1.33671	1.49292	1.0973	0.396606
AD-16	AD	F	87	22	34	202.797	481.596	0.757785	0.794161	0.521064	0.725262	0.70177	0.619912	0.753584	0.927058	0.513615	0.674709	1.12633	0.973306	0.920378	0.583781	1.77773	1.08391	0.856658	0.840885	0.757022	0.647831	0.82806	0.898859	0.968152	1.68066	0.82172	0.98019	1.31157	0.90328	0.758113	0.385286	0.430445	1.01859	0.532049	1.06242	1.121	0.666134	1.41547	1.1304	0.831158	0.966868	1.45336	0.59308
AD-17	AD	M	62	26	30	857.102	231.232	1.98369	1.36442	1.61053	2.13544	1.5013	1.9401	2.20768	2.03006	1.00141	1.31416	2.12578	2.13608	1.90529	1.55286	2.31759	1.94873	1.74881	1.52989	1.56422	0.92311	1.67197	1.4255	1.56902	0.999338	0.538007	1.06355	0.711108	1.54856	0.849033	1.0394	0.878942	1.42934	1.008	1.15154	1.11156	0.644034	1.60235	1.17451	1.08196	0.85227	1.50479	3.32346
AD-18	AD	M	82	15	52			0.761426	0.800472	0.507978	1.01474	0.806085	0.80012	0.687811	0.69223	0.38123	0.948973	0.979434	0.875454	0.756323	0.514498	2.08098	1.32666	1.30852	0.882905	0.639406	0.586045	0.642691	1.5183	1.25387	0.772545	0.739997	1.00223	1.21721	0.919631	1.98829	1.27509	1.05956	2.44989	2.42757	1.8371	1.4778	1.05435	1.69957	1.53881	1.04776	1.36686	1.24244	1.39748
AD-19	AD	M	85	19	36	513.389	397.971	0.90191	0.960261	1.13735	1.20977	0.922351	1.07558	1.04959	0.850547	0.85672	1.5538	1.02889	0.863258	0.850296	0.863882	0.940528	1.14168	0.925526	0.89496	0.782937	0.975654	0.91388	0.852846	1.06264	0.738683	1.2605	1.12273	0.951172	1.21107	0.97675	1.51431	1.27025	1.35537	1.38286	1.11404	1.20967	1.04832	0.913737	1.0156	1.23497	1.65274	1.18777	0.394764
AD-20	AD	F	81	10	61			0.517894	0.551056	0.586428	0.467491	0.513712	0.493954	0.682429	0.660806	0.351678	0.574121	0.853658	0.666638	0.586541	0.65328	0.581809	0.763781	0.438457	0.589366	0.625894	0.670661	0.737037	0.642793	0.765002	0.552628	0.317787	0.491618	0.506454	0.422923	0.490443	0.491413	0.509435	1.08736	0.862855	0.920877	0.624932	0.35343	0.623509	0.854254	0.802489	0.566689	0.633522	0.179432
AD-21	AD	M	79	24	14	564.321	220.364	1.01896	1.16707	1.33872	1.24841	0.996677	1.05854	1.22126	1.03655	1.40357	1.19366	1.14855	0.937692	0.988022	1.20739	0.502151	1.2677	1.08458	1.03457	1.03924	0.871334	1.19524	1.07454	1.37658	0.714076	0.752568	0.882961	0.699508	0.961594	0.797088	1.00617	0.933596	1.12021	0.689101	0.917401	0.841914	1.06537	0.783121	1.18624	1.21945	0.866831	1.02573	2.29696
AD-22	AD	F	85	18	42			0.718713	0.724355	0.625382	0.643025	0.770294	0.630929	0.779953	0.847771	0.52351	0.755586	1.11068	0.901126	0.766946	0.752813	1.2049	1.07943	0.848072	0.803326	0.830505	0.638465	0.774052	0.830197	0.81766	1.08989	0.954272	0.899749	1.00413	0.842189	0.664422	0.511638	0.52763	0.8037	0.954893	0.843398	1.17392	0.76361	1.7472	1.66609	1.35366	0.692559	0.980421	0.0817808
AD-23	AD	F	70	14	41	458.43	334.649	1.34816	1.82168	1.43107	1.08491	1.37563	1.04353	1.72332	2.3138	2.54171	1.2131	1.69667	1.67771	1.83188	1.77581	0.738803	1.55158	1.33558	1.29718	1.27952	1.23694	1.47436	1.08348	1.26099	1.62484	0.975461	1.20773	1.01768	1.20762	1.11983	0.800355	0.488769	1.09968	1.0749	1.21964	1.18266	1.31783	1.27978	1.11225	1.00899	1.13112	1.33194	3.16677
AD-24	AD	F	72	19	32			0.812262	1.06018	0.939205	0.924533	0.988262	1.12894	1.06373	0.905542	0.421016	1.19028	1.04963	0.890451	0.987909	0.826917	0.189661	1.09153	0.874441	0.820391	0.710688	0.60263	0.834263	1.06804	0.925284	0.470716	2.70119	1.15189	1.69369	1.38292	1.59791	1.57658	1.65113	1.50188	1.75889	1.74768	2.02606	1.03032	2.03216	2.03077	1.41628	1.31084	1.52601	0.136398
AD-25	AD	M	66	13	49			1.06377	1.5992	1.60411	1.24806	1.34271	1.3498	1.36966	1.01918	0.520714	1.33985	1.22623	1.08328	1.30247	1.33461	0.223334	1.16728	0.901892	0.958398	1.13216	0.98362	1.38537	1.04327	1.29623	0.875826	5.06181	1.21706	0.712056	1.29851	1.63562	1.5922	0.938536	1.57496	1.11807	0.800729	1.07418	0.556803	0.54586	0.799876	0.824464	1.3418	1.65065	0.374281
AD-26	AD	M	76	15	49			0.988364	0.955428	1.06403	0.536857	0.701193	1.04883	1.10118	1.09743	0.514365	1.29181	1.12263	1.03561	1.07046	0.831347	0.903222	1.30534	0.9487	0.926503	0.901214	0.954852	0.972402	1.2013	1.05344	1.25666	0.508375	1.11487	0.558534	1.02962	1.199	1.23144	1.33705	1.49425	2.15988	0.904802	1.1471	0.647688	1.02055	1.15059	0.985135	1.52942	1.20508	0.37051
AD-27	AD	M	79	26	26			0.95708	1.25437	1.12741	0.82891	1.09267	1.14259	1.01417	0.941972	0.604877	1.08877	1.21654	1.07344	0.898515	0.740964	0.804614	1.41988	1.3615	0.970074	0.789151	0.319498	0.650424	1.49274	1.25721	1.05741	1.34002	0.928412	0.678297	0.912464	1.25556	1.43112	1.23107	1.80498	1.8899	1.48586	1.37955	0.908204	1.54336	1.54339	1.12018	1.16306	1.51711	1.58916
Cont-1	C	M	76	30				0.925588	1.07036	0.935535	1.33437	1.11635	0.893224	1.04764	0.934563	0.983302	1.23026	1.3318	1.12119	1.10384	1.2174	2.0784	1.47593	1.42063	1.20861	1.07887	0.855023	1.05225	1.39213	1.21044	1.28554	1.15715	0.819967	0.763203	0.799725	1.24741	0.800236	1.18721	1.24825	0.999683	1.03795	0.86928	1.25473	0.793178	0.872948	0.837166	1.07486	1.14375	2.28085
Cont-2	C	F	75	30				1.48053	1.4494	1.06326	1.96849	1.6536	1.3601	1.55203	1.60868	0.711072	1.29475	1.99328	1.80286	1.73758	1.52033	1.49653	2.49621	2.36538	1.61178	1.53327	0.898501	1.62153	1.8991	1.62955	1.13593	0.505175	1.24162	0.619818	1.22392	1.80643	1.70577	0.731646	0.952967	1.10577	1.1664	1.43407	0.583377	1.91908	1.27183	1.00387	1.29361	1.45395	4.90986
Cont-3	C	M	75	30				0.621227	0.804783	0.741156	0.782287	0.896551	0.765579	0.779628	0.577207	0.319076	0.662372	0.822525	0.598813	0.68501	0.611798	0.525904	0.844292	0.564802	0.659598	0.669843	0.65273	0.788786	0.639236	0.695695	0.91853	1.0309	1.10011	1.62417	0.859595	1.09664	1.23488	1.3688	1.33326	0.694725	0.827065	0.888702	0.834282	1.19696	0.92056	0.871351	1.17032	0.861808	0.193242
Cont-4	C	F	77	30				1.82184	1.69248	1.57259	2.18474	2.10541	1.99062	1.68292	1.2035	2.82598	1.23672	1.78348	1.6029	2.19167	2.91046	1.4253	1.30019	1.20485	1.64714	2.08329	1.44845	1.95517	1.36688	1.77159	1.70004	1.47011	1.6872	0.59705	1.52814	1.70543	1.32263	2.2611	2.80213	1.48623	1.15145	1.27224	3.67385	0.395887	1.36201	2.08733	2.23665	2.2372	0.785274
Cont-5	C	M	78	30				1.96867	1.93689	2.02572	1.37489	1.6921	1.6738	2.18782	1.75941	1.38104	1.13459	1.72311	1.64289	1.84858	1.89722	1.20044	1.24934	0.929578	1.08831	1.35744	0.822686	1.7837	1.10046	0.937584	0.755203	0.477172	0.774912	0.355851	0.828002	0.826571	0.833563	0.896865	0.757909	1.20193	1.07213	1.04501	0.929915	0.54587	0.886734	1.13391	0.938019	1.03599	0.170248
Cont-6	C	M	75	30				0.915355	0.893688	0.748511	0.816919	0.755568	0.773532	0.785289	0.704981	2.747	1.27592	0.905986	0.651137	1.1524	2.13689	2.66932	0.906162	0.548804	1.23354	1.4857	1.2711	1.62153	0.838629	2.04652	1.50129	0.739413	1.19708	0.406766	1.07287	0.665106	0.698662	0.718675	0.597862	0.598543	0.571783	0.522988	2.21307	0.190503	0.843808	1.50812	1.12894	1.19029	0.187232
Cont-7	C	F	78	30				0.900399	0.876305	0.516763	0.940556	0.761117	0.545001	0.849657	1.38993	0.376047	0.797454	1.37043	1.18196	1.10948	0.804569	2.75734	1.71156	1.39107	1.08542	0.972512	0.78092	1.08939	1.39823	1.58837	1.10785	1.05702	0.879079	0.84779	0.933459	0.772362	0.525387	0.344181	0.505922	0.487277	0.794161	0.991392	0.378492	0.856457	0.951619	1.02732	0.627584	0.824069	3.6932
Cont-8	C	M	85	30				1.00284	1.11702	0.779781	1.37393	1.00912	0.917996	1.27697	1.24052	0.54117	1.41097	1.44311	1.23021	1.16703	0.774013	1.1053	1.78001	1.58724	1.18878	0.927993	1.14548	0.932932	1.89459	1.43968	0.925636	1.81669	1.18096	1.19859	0.963814	1.17764	0.993181	0.64104	0.757715	0.86916	1.09339	0.987593	0.595251	1.0882	0.888753	0.701574	2.20133	1.51586	2.55073
Cont-9	C	F	72	30				1.56223	2.30372	1.89786	3.66133	2.22425	2.13788	1.62192	1.07668	2.76969	2.2873	1.42985	1.09943	1.5384	1.95522	0.706371	1.53334	1.07485	1.64017	1.8598	1.37067	1.82767	1.63334	2.07072	3.09797	1.68506	1.37333	1.2743	1.18073	1.78173	1.76721	1.30878	0.930151	1.04551	1.21596	0.878338	2.69927	0.613451	1.04172	1.2741	1.76258	1.6036	0.546547
Cont-10	C	F	72	30				0.765587	0.849272	0.668605	1.3152	1.00404	0.77358	0.926877	1.24941	0.373006	0.76743	1.22144	1.18629	0.992861	0.738044	2.2368	1.52134	1.46869	1.01576	0.93663	0.81137	1.02703	1.40567	1.16672	1.98218	0.321578	0.612142	0.779309	0.643925	0.516755	0.549749	0.578379	0.935541	0.706995	1.03667	0.904869	0.386343	1.149	0.877785	0.793657	0.772475	0.56968	1.99141
Cont-11	C	F	71	30				1.14906	1.36682	1.26875	2.04906	1.65654	1.53594	1.41905	1.02268	0.510083	1.10908	1.41841	1.18071	1.26671	1.12457	2.19506	1.46518	1.09382	1.18864	1.48321	1.13888	1.82866	1.41735	1.64263	1.31003	0.394825	1.19342	0.402369	1.47499	1.07122	1.5914	1.32863	2.55573	1.0283	1.34687	1.2149	0.665217	1.05955	1.1682	1.3816	1.37977	1.31729	0.303504
Cont-12	C	M	75	30				1.43545	1.33083	1.43521	1.76942	1.25342	1.38205	1.3963	1.11343	0.736437	0.970763	1.17384	1.035	1.12511	1.08731	1.91023	0.888288	0.644446	0.908821	0.957395	0.824201	0.985115	0.701114	0.804261	0.796824	0.466795	0.526181	0.456453	0.5743	0.471749	0.606881	0.458972	0.529295	0.471146	0.610051	0.543021	0.441999	0.587187	0.613451	0.479606	0.806722	0.556864	0.131308
Cont-13	C	M	75	30				0.782198	0.990601	0.744831	0.894968	0.92016	0.834306	0.97783	0.805836	2.00391	0.785724	1.00915	0.853445	1.09816	1.45245	1.70708	0.847833	0.599539	1.09404	1.26232	1.35937	1.31196	0.829844	1.28595	2.64263	0.252166	0.807995	0.526719	0.620235	0.463489	0.55089	0.448609	0.369062	0.379879	0.549742	0.61373	1.61766	0.450533	0.995373	1.00858	1.22193	0.868832	0.187432
Cont-14	C	F	85	30				1.83041	1.93562	1.99948	2.06198	2.4556	2.29124	2.3414	1.98503	1.37396	1.43901	2.84073	2.45928	1.89326	1.45508	1.23542	2.2257	1.82178	1.85076	1.96066	1.75083	1.56797	1.62351	1.66582	3.23232	0.558465	2.18268	1.65687	2.00958	1.37876	1.91824	1.54717	1.18414	1.00548	1.08236	1.65237	1.18511	1.81074	1.59839	1.51211	2.57125	2.13186	1.6696
Cont-15	C	M	79	30				0.505145	0.622156	0.507959	0.943788	0.648656	0.560741	0.818955	0.658251	0.255506	0.740664	1.02922	0.67383	0.627469	0.695712	1.35693	1.10295	0.745229	0.756559	0.672191	0.637088	0.779827	0.935869	0.781269	0.515204	0.243169	0.787066	0.482624	0.733522	0.601525	0.623135	0.647106	0.650637	0.811086	0.839554	0.822476	0.325101	1.32452	0.999263	0.918245	0.834516	0.98723	0.14728
Cont-16	C	F	72	30				1.31689	1.81341	1.50584	1.50028	1.33687	1.47593	1.72691	1.8149	2.57838	1.79649	1.76485	1.59576	1.9958	2.61858	2.69616	1.98006	1.99437	1.71744	2.11036	1.70931	2.60363	2.36199	2.55056	1.72818	1.77494	1.56901	1.23011	1.36179	1.89247	1.69645	2.134	2.68205	2.00113	1.27637	1.30952	3.13422	1.50633	1.71552	2.05287	1.09156	1.41448	2.5157
Cont-17	C	M	76	30				0.870029	1.01093	0.863581	1.64833	0.937256	0.831553	0.95985	1.01322	0.676467	0.891416	1.08695	0.928692	0.857323	0.759619	1.38887	1.22548	1.18946	1.05342	0.735941	0.835736	0.728282	1.12267	1.03583	0.507422	2.07589	0.785347	1.19595	0.692516	1.11091	1.08051	1.00538	1.24526	0.975277	1.03049	0.825413	0.631715	0.973555	0.883958	0.700307	1.49526	0.981627	1.59144
Cont-18	C	M	72	30				1.71395	1.01611	0.783129	1.28558	1.0116	1.0095	1.33253	1.16999	0.916872	0.950181	1.62606	1.37621	1.3062	0.929239	1.62051	1.84941	1.9706	1.43465	0.988753	1.09211	1.00064	1.70106	1.56856	0.499554	1.07081	1.08261	0.738124	0.98846	0.819608	0.704113	0.720057	0.639928	0.891855	1.24175	1.02259	1.11877	0.991951	0.937518	0.905722	1.71207	1.38132	3.49827
Cont-19	C	F	73	30				1.40905	1.49958	1.59128	1.56289	1.10962	1.59956	1.60245	1.29966	0.76191	1.56188	1.61396	1.25922	1.46016	1.10467	0.510758	1.45624	1.2928	1.40486	1.11027	0.847994	1.16617	1.30799	1.53265	0.78634	3.22387	1.76229	2.07036	1.86802	2.64449	3.34987	5.06938	1.042	2.03146	1.96534	1.68721	1.57203	2.13524	1.98283	1.11639	1.6957	1.75509	0.480742
Cont-20	C	F	72	30				1.68659	1.20868	1.16286	1.33454	1.04189	1.14281	1.41497	1.4075	1.88199	0.996541	1.71527	1.54167	1.65507	1.54039	0.675372	1.31138	1.19166	1.24544	1.33128	0.697996	1.50467	1.00627	0.951537	1.32818	2.03887	1.21432	1.70561	1.15999	1.53632	1.12336	1.01643	1.21445	1.52991	1.41625	1.28381	2.05179	1.66427	1.39905	1.40012	1.97518	1.31361	2.00653
Cont-21	C	F	68	30				1.29793	1.33398	1.23608	1.57714	1.14995	1.31126	1.48098	1.47325	1.26942	1.57911	1.65409	1.56824	1.45487	1.38033	0.993956	2.21996	2.10898	1.45511	1.42718	1.19841	1.51878	2.04323	1.59871	1.41408	3.55429	1.87739	1.59109	1.95141	1.58152	1.5964	1.67865	1.10109	0.735519	1.15193	1.03344	1.48566	1.10187	0.950245	0.971818	1.66831	1.84455	4.86222
Cont-22	C	M	77	30				0.838333	1.08335	0.903448	1.45642	1.0928	0.957461	1.06343	1.04463	1.1285	1.05754	1.25913	1.0977	1.13996	1.08201	0.584742	1.52827	1.53879	1.01947	1.00763	1.42773	1.15349	1.38109	1.41097	0.975025	0.764783	1.09657	0.492747	1.08	1.57609	1.17444	0.727345	2.0466	1.62698	0.947188	1.11768	1.30235	0.764308	0.972588	1.08519	1.58463	1.42131	1.62199
Cont-23	C	M	74	30				0.878328	1.1492	1.03856	1.6419	1.14738	1.00269	1.1454	1.23348	0.822972	1.24205	1.62072	1.30246	1.14039	1.03935	0.665838	1.81144	1.94352	1.26917	1.07222	0.698412	0.97702	1.76192	1.93942	0.839042	2.01284	1.16948	0.552597	1.07092	1.33137	1.44162	0.946385	0.738286	1.23611	0.787456	1.17397	0.920228	1.05415	1.13881	0.966951	1.5613	1.96969	3.24076
Cont-24	C	F	77	30				0.751002	0.886048	0.744898	0.379605	0.706246	0.800001	0.851865	1.11913	2.09502	0.993164	1.10479	1.07741	1.07451	1.32302	1.2791	1.44041	1.50339	1.2335	1.31705	1.23852	1.28906	1.41114	1.77327	1.16842	0.335885	0.678707	0.505614	0.616779	0.887692	1.17197	0.734251	0.950324	0.989459	0.900268	0.894522	2.22579	0.664207	1.04208	1.30364	0.66213	0.852631	3.82805
Cont-25	C	F	76	30				3.58195	2.25668	2.98463	1.25718	1.78393	2.76254	2.57433	2.43315	1.9902	1.90381	2.3795	2.35392	2.09835	1.7144	1.40527	1.73176	1.57947	1.69557	2.01498	1.20613	1.95091	1.79441	2.11134	1.14112	2.17083	0.964935	1.12728	0.827595	0.886284	1.41441	1.78986	0.927442	1.21639	1.29994	0.991307	1.12292	0.919712	1.11528	1.10143	1.95658	1.27703	2.97639
MCI-1	MCI	M	80	17	30	303.713	355.477	1.21368	1.47919	0.908778		1.20179	0.863919	1.14693	0.927721	0.456173	0.942894	1.04002	0.946523	0.918982	0.778121	1.6942	1.78237	0.886078	1.00556	0.899548	0.238597	0.958738	1.40951	1.15867	0.99102	1.64385	1.38348	2.13542	1.36375	1.44429	1.38474	1.80021	2.79326	4.52192	1.56604	1.45102	0.850367	1.0254	1.35745	1.23332	1.55473	0.532964	0.384731
MCI-2	MCI	F	83	29	23	329.676	396.542	1.88688	1.91699	1.69251	2.18189	1.93311	1.63371	1.50066	1.4525	0.832764	1.39983	1.60136	1.26194	1.2428	1.07182	1.96567	1.54923	1.19839	1.23042	1.03045	0.723345	0.900833	1.41691	1.11403	1.45272	1.21872	0.963877	1.23933	1.06956	0.909698	1.07519	1.4079	0.673242	0.875943	1.24925	0.953166	0.968471	1.54518	1.30791	0.673613	0.884283	1.37906	1.34685
MCI-3	MCI	F	81	22	21	321.145	516.005	1.18211	1.25067	0.84149	1.8561	1.38731	1.16467	1.08943	0.711825	0.387933	1.1492	0.913975	0.773168	0.892523	0.690078	0.365287	1.28537	1.09537	0.834476	0.717219	0.49383	0.847022	1.35395	0.815373	1.5308	0.227744	0.725659	0.577014	0.944171	1.07024	1.11271	0.885747	2.35515	1.28427	1.56044	0.965506	0.667285	1.14459	0.858714	0.538895	0.793137	0.90305	0.400211
MCI-4	MCI	F	70	24	16	543.473	590.292	0.69559	0.673424	0.46877	0.842559	0.74072	0.60755	0.731317	0.783185	0.488041	0.738566	1.06106	0.947444	0.839384	0.643205	0.300036	1.19793	1.11081	0.8654	0.742686	0.641573	0.825905	1.14346	0.969678	1.35884	0.639147	0.691965	0.86841	0.692129	0.736824	0.494096	0.832238	0.506704	0.866973	0.949384	0.953234	0.64546	1.17308	0.968057	0.779133	0.617037	0.933632	0.883955
MCI-5	MCI	F	77	27	10	772.466	223.919	0.471182	0.783394	0.594163	0.417214	0.581724	0.579646	0.618094	0.604778	0.475465	0.764826	0.619489	0.518795	0.677323	0.701747	1.51152	0.754282	0.588099	0.531751	0.582291	0.56573	0.774754	0.542197	0.9283	1.39879	2.4006	1.04052	0.662794	1.01383	0.991493	0.777522	0.571225	1.13599	0.741843	0.759355	0.889914	0.812203	0.587619	1.01157	1.09916	0.773636	0.935749	0.299233
MCI-6	MCI	M	77	23	14	438.272	520.807	0.443771	0.592681	0.46144	0.62124	0.710691	0.599761	0.575608	0.441728	0.341258	1.08692	0.795018	0.585305	0.481077	0.442628	0.462528	1.00362	0.572288	0.689478	0.843664	0.654303	0.809116	0.950737	1.04489	1.00126	0.504688	0.582751	0.41243	0.508223	0.428053	0.630485	0.888105	0.819875	1.08175	0.63604	0.683768	0.529658	0.702595	0.833654	1.1228	0.463741	0.766688	0.231522
MCI-7	MCI	F	83	21	33	410.155	481.624	0.957881	0.798266	0.875692	0.889532	0.860377	0.937434	0.983108	1.16614	0.741221	0.908764	1.15369	1.03532	1.00199	0.920969	1.33054	1.18988	0.915382	0.954369	0.963215	0.625427	0.91043	0.799168	1.10054	0.939742	2.2155	1.22385	1.05389	1.10139	1.15363	1.29124	1.48036	0.69157	0.660023	1.20216	0.94164	1.17033	1.18812	1.14129	0.764315	1.40295	1.1873	0.979224
MCI-8	MCI	M	53	26	10			1.4524	1.46508	1.79169	2.30342	2.10622	1.69236	1.75306	1.66706	1.02061	1.76114	2.06224	1.7115	1.59511	1.64549	1.92079	1.59433	1.43686	1.8589	2.07394	1.74321	2.13941	1.708	2.01419	1.4618	0.888159	1.31003	0.34253	1.21583	1.40188	2.16734	2.1899	1.57712	1.64422	0.967038	1.36974	0.934838	0.818066	1.32699	1.55623	1.07353	1.66725	0.690584
MCI-9	MCI	F	54	27	11	933.74	304.867	2.11724	1.77188	1.24694	2.29853	1.45676	1.18019	1.72173	1.90703	3.43406	1.29406	1.84554	1.66226	2.04757	2.15083	4.23768	1.88692	1.52518	1.71915	1.28081	0.980152	1.30884	1.78079	1.28833	1.64904	2.01128	1.35334	2.92315	1.20786	1.2056	0.944009	1.24024	0.637186	0.879692	1.25889	1.43979	2.7631	2.76249	2.10111	1.36184	3.14518	1.01388	2.20768
MCI-10	MCI	M	59	27	19			1.17659	1.04341	0.811793	2.05236	1.29503	1.11098	1.46421	1.6029	1.1549	0.973288	2.32425	1.9962	1.68277	1.21459	3.14308	2.22449	1.98048	1.71048	1.2898	1.11041	1.09041	1.82573	1.1663	0.835373	0.691572	1.31613	1.46847	1.30243	1.30032	1.16345	1.86706	1.1457	1.27956	1.351	1.44375	1.31938	2.7844	1.8776	1.38236	1.26171	2.15605	5.23461
MCI-11	MCI	F	64	26	11	1216.92	352.514	2.32378	1.6243	1.69304	1.46325	1.52963	1.47638	2.15638	2.53839	4.74868	1.17702	2.07226	2.02515	2.35095	2.76522	2.4687	1.43134	1.04314	1.61198	2.25435	2.45022	2.51534	1.29588	2.09948	2.81335	1.09223	1.48069	0.890481	1.64126	0.906066	0.913403	0.714805	0.84879	0.532911	1.16283	1.17837	2.17395	0.907395	1.39645	1.46116	2.17341	2.00435	1.24823
MCI-12	MCI	F	74	25	20	351.871	452.158	0.794779	1.25002	0.8241	1.40428	1.16536	1.22444	1.28994	0.848403	0.564284	1.22575	1.32687	0.971633	1.11246	0.83858	2.6754	1.32658	1.02999	1.02012	0.90974	0.76461	1.06705	1.30443	1.19367	0.793198	1.55585	0.976983	1.43046	0.888662	1.17895	1.07708	1.164	1.27961	0.957675	1.28833	0.914314	0.753803	1.90617	1.3522	0.800574	0.780427	1.06388	0.65263
MCI-13	MCI	F	79	20	31			0.719652	0.715546	0.517166	0.273385	0.450025	0.419905	0.635407	0.74395	1.21069	0.388749	0.755443	0.575547	0.75935	1.06597	1.04341	0.74543	0.391426	0.589415	0.876146	0.826059	1.33639	0.540291	0.683485	0.428185	0.724246	1.15689	1.51613	0.91239	0.92475	0.667608	0.552413	0.649771	0.913765	0.683334	1.01264	1.64733	0.360326	1.29382	2.75476	1.62648	0.860382	0.184894
MCI-14	MCI	M	77	15	42			1.99397	1.58741	1.46757	1.48967	1.28223	1.56211	1.60052	1.37187	1.41896	1.31776	1.77421	1.40514	1.43129	1.3858	1.88602	1.44802	1.14975	1.18258	1.33496	1.12092	1.47012	1.46051	1.53749	1.42384	1.74887	1.28156	1.32432	1.39241	1.30115	1.6103	1.79063	0.832284	1.53055	1.79106	1.47982	1.67174	1.93923	1.83888	1.41315	1.57196	1.85017	0.252558
MCI-15	MCI	F	69	28	18			1.828	2.16521	2.69422	1.24448	2.00259	2.00746	1.89534	1.45916	1.02934	1.70561	1.54095	1.31294	1.20571	0.994351	1.26671	1.40199	0.926976	0.979001	0.735192	0.618081	0.81263	1.31349	0.973635	1.04121	1.81664	1.48677	1.94055	1.48434	2.39807	2.83291	2.79932	3.16123	1.73344	2.94124	1.10474	1.06126	1.72048	1.50839	0.774611	0.830875	2.00278	0.772225
MCI-16	MCI	M	74	23	21			1.28807	1.16827	0.948576	1.08139	1.1247	1.09567	1.1704	1.09015	0.607573	1.26415	1.41226	1.22295	1.20856	1.11226	0.838169	1.97371	2.08486	1.21721	1.05975	0.961483	1.31009	1.98621	1.6637	0.813254	0.774968	1.1377	1.07578	1.11936	1.09264	1.09639	0.971369	0.978395	1.14417	1.35281	1.18041	0.754028	1.73937	1.49674	1.49647	1.71079	1.09619	3.75945
MCI-17	MCI	M	82	24	23			0.553664	1.16807	1.05731	1.50436	0.889698	0.932524	0.920113	0.916786	1.92254	1.25445	0.965174	0.741877	0.969407	1.30874	1.4039	0.936879	0.533818	1.10872	1.26872	2.14663	1.60846	1.04557	1.28947	1.85035	0.534166	1.90348	0.788963	1.65087	1.09155	1.34953	1.10968	0.708247	0.967507	0.945471	0.790854	2.23781	0.396644	1.10941	1.51042	1.68773	0.929498	0.0705411
MCI-18	MCI	M	80	18	34			2.58788	1.30682	1.84301	4.48581	1.11748	1.51033	1.48202	1.2289	1.36006	1.70177	1.51669	1.34811	1.26382	0.865159	2.42604	1.42701	0.994581	1.10095	0.897443	0.228444	0.686989	1.58854	0.590512	0.545868	2.76911	1.05969	0.737553	1.16593	1.19379	1.67404	1.61241	1.32921	1.97664	1.4164	1.34964	1.05441	2.02509	1.44765	0.800817	0.354848	0.463972	0.0654025
MCI-19	MCI	F	72	22	36			0.818851	0.829656	0.958299	0.755361	0.60851	0.728243	0.913326	0.906979	2.71773	0.935749	0.832913	0.731794	1.01519	1.47137	0.562399	0.84563	0.620158	0.86936	1.01972	1.07978	1.33092	0.76957	0.965283	0.930488	0.865584	1.10399	0.870447	0.962413	1.0489	1.28883	1.06078	1.11972	2.00645	1.20864	1.14819	2.90731	0.673917	1.38998	1.84755	1.20202	1.11427	0.25959
MCI-20	MCI	M	82	23	25			0.828285	0.746733	0.837581	1.35305	0.954409	1.03053	0.842699	0.691519	0.45773	0.907321	0.985283	0.86146	0.797182	0.577599	0.392505	0.874518	0.749486	0.770375	0.669758	0.439207	0.572947	0.763867	0.751459	0.447344	2.18641	0.697776	0.378489	0.761141	0.971261	1.19102	0.781788	0.679245	0.662477	0.752989	0.824719	0.458791	0.8073	0.647736	0.406567	1.08683	1.26215	0.151987
MCI-21	MCI	F	83	23	27			1.45576	1.02085	1.13345	1.08046	0.85566	1.11398	1.06287	1.03467	2.35335	1.36943	1.15332	0.91867	1.05999	1.2544	1.9033	0.968978	0.797531	1.04552	1.06343	0.70411	0.967906	0.906215	1.219	1.41178	1.05197	1.06601	1.11568	0.914911	0.700793	0.785034	0.857437	0.923259	0.929699	1.11087	0.799619	1.99267	0.64285	1.11682	1.28909	1.1998	1.1536	1.18372
Average	AD	14M/13F	75.1111	18.1852	36.8148	556.27	414.664	1.15604	1.11095	1.0599	1.14668	1.16123	1.1306	1.14922	1.03929	0.920519	1.18463	1.3455	1.14823	1.15234	0.979083	1.46784	1.2988	1.04794	1.12391	1.09179	1.38189	1.04918	1.16015	1.12037	1.09412	0.947727	1.05742	1.04247	1.08639	1.09384	1.0341	0.934704	1.21692	1.26935	1.16812	1.12411	0.939525	1.37305	1.30358	0.985812	1.02844	1.19786	0.972223
Average	MCI	9M/12F	73.9524	23.3333	22.619	562.143	419.421	1.27572	1.20752	1.12703	1.47992	1.15495	1.11771	1.21682	1.14741	1.32016	1.15558	1.32152	1.12161	1.16921	1.13804	1.60942	1.32612	1.03003	1.09025	1.07204	0.910291	1.15449	1.23357	1.16988	1.19611	1.31244	1.14015	1.13106	1.11014	1.11666	1.21557	1.2656	1.18312	1.29483	1.24541	1.08928	1.30353	1.27859	1.30393	1.19366	1.24739	1.20366	1.01237
Average	Cont	12M/13F	75.4	30				1.28042	1.29992	1.18881	1.48463	1.2588	1.25316	1.35268	1.25356	1.28116	1.20461	1.49287	1.29685	1.34881	1.35491	1.45708	1.51611	1.35095	1.26826	1.29427	1.06879	1.36265	1.39871	1.48839	1.33178	1.24795	1.14258	0.928055	1.08257	1.19398	1.219	1.21156	1.14792	1.04503	1.0565	1.03922	1.33397	1.03027	1.09721	1.12572	1.41693	1.30038	1.85479
						SD	AD	0.727124	0.37585	0.540292	0.393474	0.509302	0.569682	0.368079	0.408534	1.66164	0.488939	0.451409	0.461018	0.63222	0.648641	0.849629	0.22803	0.321207	0.6477	0.757643	2.14929	0.369093	0.274337	0.243045	0.444888	1.01698	0.336932	0.715227	0.437715	0.426754	0.365364	0.474389	0.387844	0.50398	0.353165	0.308211	1.29378	0.411892	0.35738	0.301733	0.418059	0.311252	1.06431
						SD	MCI	0.497522	0.36492	0.495837	0.626715	0.403095	0.373309	0.368234	0.435201	0.867099	0.294357	0.367175	0.398046	0.386093	0.479567	0.629251	0.312348	0.427928	0.338464	0.392644	0.628891	0.414879	0.340445	0.334506	0.454687	0.549459	0.275304	0.558581	0.267587	0.339695	0.439862	0.455606	0.614458	0.65857	0.396579	0.230065	0.559802	0.558789	0.272216	0.441542	0.508867	0.396164	1.2793
						SD	Cont	0.497366	0.353458	0.490513	0.424856	0.387908	0.456122	0.362131	0.340208	0.656465	0.329278	0.306662	0.354162	0.315398	0.437113	0.472127	0.289404	0.377729	0.241606	0.338209	0.303313	0.33899	0.311957	0.314546	0.55297	0.732933	0.363961	0.539806	0.384471	0.447805	0.508549	0.78884	0.585792	0.413697	0.287179	0.28495	0.670534	0.474826	0.281383	0.338837	0.36997	0.348035	0.831087
						SE	AD	0.16177	0.0803575	0.110208	0.0868315	0.113819	0.123954	0.0814069	0.0817113	0.294367	0.111469	0.116889	0.101874	0.140206	0.12222	0.240008	0.056997	0.0647798	0.140096	0.159193	0.571595	0.0745253	0.0612512	0.0524042	0.0936774	0.185487	0.0685658	0.143491	0.0915155	0.0898355	0.0727122	0.085335	0.0908318	0.123115	0.0793935	0.0666769	0.23393	0.10884	0.0896575	0.0572447	0.0827432	0.0717521	0.199136
						SE	MCI	0.138502	0.096157	0.121945	0.207392	0.101593	0.0910512	0.0977778	0.108968	0.249796	0.0742277	0.105886	0.0974236	0.0985088	0.119096	0.220996	0.0903882	0.0961858	0.0805245	0.0918543	0.124924	0.104521	0.0916436	0.0853957	0.118679	0.157364	0.068496	0.137868	0.0648233	0.0827757	0.116677	0.125828	0.15864	0.186083	0.107779	0.0546864	0.159238	0.155908	0.0774561	0.115012	0.138515	0.104056	0.282621
						SE	Cont	0.127368	0.0918933	0.116626	0.126151	0.0976597	0.114318	0.0979695	0.0852942	0.168207	0.0793301	0.091561	0.091859	0.0850823	0.11845	0.137585	0.0877535	0.102058	0.0612839	0.0875468	0.0648353	0.0923846	0.0872675	0.0936333	0.147287	0.182932	0.0831706	0.100194	0.0832434	0.106934	0.123984	0.191145	0.134489	0.0864654	0.060681	0.0592249	0.178894	0.0978396	0.0617474	0.076287	0.104844	0.0905159	0.308299
							AD/Cont	0.902857	0.854631	0.891566	0.772368	0.922493	0.902201	0.849586	0.829069	0.718504	0.983416	0.901288	0.885399	0.854337	0.72262	1.00739	0.856666	0.775707	0.886184	0.843559	1.29296	0.769958	0.829441	0.752742	0.821548	0.759429	0.925469	1.12328	1.00353	0.916124	0.848321	0.771491	1.06011	1.21465	1.10565	1.08169	0.70431	1.33271	1.18809	0.875717	0.725819	0.921156	0.524168
							MCI/Cont	0.996323	0.928919	0.948029	0.996824	0.917504	0.891912	0.899561	0.915322	1.03044	0.959303	0.885226	0.86487	0.866848	0.839942	1.10455	0.874687	0.762449	0.859638	0.828296	0.851705	0.847242	0.881937	0.786006	0.898125	1.05168	0.997877	1.21874	1.02546	0.935243	0.997186	1.04461	1.03067	1.23904	1.1788	1.04817	0.977186	1.24102	1.1884	1.06035	0.880344	0.925619	0.545815
							p (AD/Cont)	0.552712	0.126541	0.42524	0.0299247	0.5214	0.472781	0.11447	0.0756224	0.302603	0.886114	0.330917	0.286441	0.245517	0.0322982	0.969766	0.0401135	0.0140362	0.362785	0.280865	0.602706	0.0104993	0.0279094	0.000997128	0.172924	0.2556	0.430487	0.522436	0.975634	0.474345	0.196269	0.181025	0.668409	0.147997	0.274852	0.348636	0.191574	0.0239404	0.0677803	0.144883	0.00508036	0.375428	0.0182437
							p (MCI/Cont)	0.980157	0.492499	0.717031	0.983935	0.466967	0.371947	0.335464	0.44083	0.894806	0.658381	0.2251	0.198522	0.172412	0.206645	0.54847	0.140653	0.0288938	0.0806355	0.0879205	0.244771	0.141533	0.200199	0.0172899	0.488375	0.794703	0.982568	0.230639	0.800822	0.58156	0.984224	0.821804	0.865451	0.206122	0.118984	0.543723	0.901235	0.170552	0.0403358	0.615272	0.326373	0.48478	0.053565
					Pearson correlation		Age	-0.27079	-0.246467	-0.232626	-0.176005	-0.264946	-0.250272	-0.333834	-0.382191	-0.332161	-0.247663	-0.392648	-0.392363	-0.429615	-0.404547	-0.348333	-0.300299	-0.269199	-0.406464	-0.398377	-0.292858	-0.415388	-0.212085	-0.248258	-0.13586	-0.109093	-0.295738	-0.247908	-0.369406	-0.225532	-0.188735	-0.120685	-0.177465	0.0512262	-0.120469	-0.274343	-0.262963	-0.296694	-0.357579	-0.236515	-0.0775296	-0.269833	-0.171942
					Pearson correlation		MMSE	0.171701	0.251692	0.202865	0.20507	0.194859	0.207219	0.274056	0.273987	0.222643	0.137436	0.224745	0.226461	0.250263	0.3209	0.128254	0.258261	0.309027	0.244002	0.227606	0.0748766	0.284474	0.243185	0.37051	0.221022	0.0726538	0.152114	-0.00870013	0.110487	0.144501	0.187037	0.171156	0.0161739	-0.137358	-0.0239438	-0.0463668	0.230614	-0.107663	-0.0803359	0.11074	0.200588	0.249807	0.299039
					Pearson correlation		ADAS	-0.16794	-0.194098	-0.158004	-0.154154	-0.157299	-0.120395	-0.196757	-0.198309	-0.230366	-0.127559	-0.111284	-0.0988484	-0.15221	-0.226374	-0.155389	-0.0833294	-0.0648189	-0.147395	-0.118788	-0.0891675	-0.143595	-0.0821107	-0.13735	-0.154374	-0.0406162	-0.141427	-0.100952	-0.14017	-0.086674	-0.190916	-0.252173	-0.0615442	0.00925883	-0.102472	-0.0370747	-0.199979	-0.0763634	-0.124847	-0.103714	-0.0126825	-0.139106	-0.0947345
					Pearson correlation		a-beta1-42	0.536579	0.376049	0.500493	0.304427	0.371361	0.431681	0.620655	0.63299	0.610866	0.300313	0.560701	0.612647	0.595782	0.688341	0.471449	0.351303	0.431166	0.481131	0.540893	0.365237	0.732328	0.2076	0.605166	0.506733	0.209772	0.451059	0.247096	0.474348	0.177967	0.0777141	-0.131756	-0.187603	-0.309604	-0.0461373	0.110127	0.475132	0.0720208	0.312153	0.489928	0.329028	0.487314	0.278551
					Pearson correlation		Total tau	-0.212121	-0.236824	-0.204445	-0.0862511	-0.105863	-0.158681	-0.289716	-0.328957	-0.276347	-0.163685	-0.246315	-0.264207	-0.280555	-0.333638	-0.211449	-0.317817	-0.341992	-0.216597	-0.22648	-0.175969	-0.303022	-0.11659	-0.226016	-0.0606685	-0.248687	-0.328428	-0.267544	-0.347515	-0.134841	-0.0517393	0.0104661	-0.234249	0.118728	-0.0139226	-0.159376	-0.2461	-0.196548	-0.285741	-0.396276	-0.0824383	-0.132751	-0.338076
			ePEs (n=24)	LPEs (n=16)	LPSs (n=3)	PEs (n=26)	PSs (n=7)
	Average	AD	1.14668	1.037	1.06617	1.21704	0.978792
	Average	MCI	1.19773	1.13729	1.15447	1.19011	1.07902
	Average	Cont	1.32867	1.05759	1.52404	1.2567	2.0346
	Ratio	AD/C	0.863023	0.980533	0.699571	0.968439	0.481073
	Ratio	MCI/C	0.901444	1.07536	0.757511	0.947013	0.530336
	p-value	AD/C	1.92188e-06	0.361856	0.0655387	0.508883	4.04305e-05
	p-value	MCI/C	0.000825808	0.461266	0.114348	0.254451	0.000220552
[truncated: 39 more columns]
