# Supplementary material for: Isobaric mass tagging and triple quadrupole mass spectrometry to determine lipid biomarker candidates for Alzheimer's disease
Source: PLoS One. 2019 Dec 10;14(12):e0226073. doi: 10.1371/journal.pone.0226073 (PMC6903722; doi:10.1371/journal.pone.0226073)
Supplement: S8 Table — (XLSX) [file pone.0226073.s008.xlsx]

## Sheet: Sheet1
Disease	ID	Gender	Age	MMSE	a-beta42 (pg/mL)	total tau (pg/mL)	ePE(34:0)	ePE(34:1)	ePE(34:2)	ePE(36:0)	ePE(36:1)	ePE(36:2)	ePE(36:3)	ePE(36:4)	ePE(36:5)	PS(34:3)	ePE(38:2)	ePE(38:3)	ePE(38:4)	ePE(38:5)	ePE(38:6)	ePE(40:2)	ePE(40:3)	ePE(40:4)	ePE(40:5)	ePE(40:6)	ePE(40:7)	ePE(42:4)	ePE(42:5)	ePE(42:6)	LPE(14:0)	LPE(16:0)	LPE(16:1)	LPE(18:0)	LPE(18:1)	LPE(18:2)	LPE(18:3)	LPE(20:1)	LPE(20:2)	LPE(20:3)	LPE(20:4)	LPE(20:5)	LPE(22:4)	LPE(22:5)	LPE(22:6)	LPS(18:0)	PE(32:1)	PE(34:2)	PE(34:3)
AD	AD3-1	M	74	21	939	672	1.24643	0.931065	1.09378	1.2497	0.997923	1.1692	1.36565	1.43455	0.563912	1.55336	0.970073	1.70208	1.70617	1.35102	1.26152	0.782411	1.69909	1.60624	1.38679	1.48746	1.16615	1.23174	1.11167	1.41413	0.405024	1.1075	1.06628	1.24147	1.1444	1.33742	1.1383	1.10019	1.18615	1.17855	1.62614	0.690091	2.57734	1.52669	1.39815	1.41195	0.960112	1.39056	1.05082
AD	AD3-2	F	76	21	277	356	0.723213	1.11426	0.937172	0.403066	1.10451	1.02642	1.23663	1.20981	0.561203	1.47098	0.722696	1.40306	1.28392	1.25085	1.05231	1.07088	1.54231	1.43422	1.21907	1.12485	1.18367	1.10225	1.25192	1.09181	0.389185	0.712767	0.637262	0.816358	0.765953	0.710445	0.555384	0.78566	0.869722	0.888537	1.04391	0.489177	1.45878	1.20856	1.10979	1.89123	0.432168	0.821841	0.630839
AD	AD3-3	F	69	22	355	1500	0.864463	0.729201	0.395349	0.432546	0.717561	0.507915	0.808389	0.966753	0.997892	1.03858	0.58752	1.19296	1.0137	0.992559	1.23864	0.627343	1.24436	1.02871	1.01066	1.11546	0.996758	1.14279	1.03122	1.44795	0.493586	1.14456	1.44941	1.08745	1.17749	0.84055	1.1228	1.14186	1.10809	1.07914	1.60272	1.57573	2.11242	2.0089	1.88206	1.09847	1.07027	0.806044	0.940165
AD	AD3-4	M	58	22	1179	583	0.998627	0.914573	0.648054	0.61617	0.854491	0.876464	0.84495	1.02035	0.498548	1.04547	0.829723	1.10631	1.01743	0.837687	0.777677	1.30225	1.35939	1.35307	1.11393	0.868221	1.00134	1.40934	0.951827	1.44714	1.12812	0.814113	0.652882	0.835186	0.836955	0.855618	0.93159	0.776985	0.604192	0.685421	0.929668	0.640212	1.35595	1.10606	0.802849	1.29099	0.496696	0.769033	0.493313
AD	AD3-5	F	71	22	619	670	1.38757	1.29822	1.68687	0.598609	1.2963	1.53825	1.35224	1.48315	3.95516	1.68938	1.65782	1.43846	1.46889	1.58062	2.36438	1.62978	1.70614	1.72399	1.91302	2.05789	1.92757	2.03251	1.43816	3.2404	2.00398	1.58612	0.848357	1.43732	0.958502	1.28384	0.746402	1.31117	1.48776	1.05764	0.83726	2.2306	0.930954	1.55001	2.09683	2.79378	0.430465	1.10283	0.772235
AD	AD3-6	F	70	22	313	610	1.70503	1.68996	1.50709	1.88663	1.49	1.5585	1.39835	1.04417	0.993555	1.37579	1.67433	1.28287	1.07907	1.18454	0.925347	2.32258	1.0491	0.935675	1.19459	0.835104	0.940885	1.60125	0.846524	0.951765	0.609639	1.21247	0.649084	1.31172	1.57829	1.4653	1.57806	1.28189	1.38443	1.26026	1.13143	1.10092	1.17303	1.35985	0.770657	0.485123	1.22206	2.03469	1.73356
AD	AD3-7	F	77	23	294	550	1.30389	1.05072	1.00063	2.39231	1.05687	1.22998	1.10779	0.728598	0.576543	1.20743	1.43683	1.42042	1.06229	0.844267	0.912858	2.4964	1.33308	1.08214	1.24432	1.01423	0.850561	1.67754	1.07917	1.40411	1.604	1.10337	1.46257	1.3884	1.69855	1.728	0.969185	1.1309	1.07893	1.29826	1.03818	0.593443	0.995087	1.08955	0.815836	0.824952	2.26909	2.48858	1.58996
AD	AD3-8	F	76	23	329	436	0.954953	0.862647	0.828375	2.14733	0.908104	0.869939	1.1162	1.04633	1.78826	1.21489	0.959559	1.3408	1.1048	1.19763	1.47752	0.523738	1.1108	1.1451	1.23649	1.04954	1.215	1.26757	1.03673	0.970077	1.79921	0.811234	0.793401	0.900279	0.856355	0.788962	0.770153	0.539561	0.719973	0.932154	0.835617	0.985152	0.958647	0.962952	0.853218	1.01671	2.19806	1.50906	1.16118
AD	AD3-9	M	73	23	396	2148	1.01096	0.699491	0.7205	0.454643	0.658533	0.70875	1.05204	1.37555	0.637244	0.863699	0.863766	1.16787	1.09207	0.955617	0.916668	1.14699	1.25735	1.34172	0.929762	0.759801	0.836495	1.52561	1.2077	0.988505	0.731928	1.33509	1.17855	1.08433	1.04657	0.828491	0.68838	1.09391	1.6798	1.30452	1.2731	0.614835	1.63303	1.50604	1.49084	1.57686	0.472544	0.691837	0.639785
AD	AD3-10	M	72	23	176	582	1.11718	1.14715	1.05974	0.45634	1.13441	1.1679	1.22268	0.987533	1.20288	1.17264	1.19926	1.30491	1.05818	1.15458	1.31149	0.927853	1.23481	1.0045	1.29148	1.19332	1.33266	0.791023	1.45616	1.22023	1.13716	1.08144	1.32098	0.933868	1.47604	1.26668	1.34768	1.04455	1.34873	1.1121	1.05637	1.6774	1.00519	1.40182	1.56445	0.730199	0.531018	0.725915	0.822716
AD	AD3-11	F	71	24	639	612	1.573	1.40927	1.30498	0.777158	1.14721	1.44321	1.74838	1.39051	1.02503	1.21618	1.40983	1.58357	1.4879	1.62169	1.19277	1.00431	1.68842	1.3263	1.12995	1.13128	1.29777	1.14926	0.78751	0.90194	3.46189	1.55001	1.23067	1.71192	1.79581	1.78134	1.40325	1.42166	1.93727	1.76254	1.46114	1.24965	1.46803	1.31802	1.12087	1.10629	1.34567	1.71993	1.05299
AD	AD3-12	F	67	24	420	507	0.590188	0.854512	0.915038	0.848189	0.896655	1.17356	1.00685	0.931331	1.55126	1.02415	1.17571	1.11786	1.07193	1.09187	1.4087	0.911956	1.41803	1.13467	1.22306	1.49946	1.33756	1.07966	1.19247	1.30198	1.12374	1.40229	0.638586	1.49904	1.1456	1.25362	1.14163	2.05379	1.25862	0.988746	1.04305	2.02035	1.01674	1.29426	1.48716	1.42118	0.405928	0.794216	0.497805
AD	AD3-13	F	56	24	454	530	0.537894	1.03607	0.924123	0	0.999389	1.0134	1.02024	0.697587	0.803257	1.17374	0.950921	1.16313	0.750248	0.7998	0.854986	0.563904	1.21669	0.864634	0.878328	0.796962	0.913432	0.728247	0.709937	0.892755	1.32603	1.10115	1.43314	1.08469	1.18768	1.55441	1.24043	0.784145	1.35845	1.24845	1.04389	0.70834	1.25242	1.11938	0.95763	0.551222	1.47084	1.80537	1.42394
AD	AD3-14	F	65	25	304	182	0.919692	1.20222	1.16847	2.49331	1.04471	1.26135	1.25743	1.15935	0.740416	1.35227	1.39347	1.79967	1.33579	1.14308	0.977648	1.68407	1.86056	1.42231	1.08077	1.09568	1.11316	1.35732	1.20365	1.02358	2.20103	1.2088	1.62818	1.45151	1.55719	1.27742	1.1518	1.689	1.02891	1.57243	1.60488	1.13598	1.08936	1.41772	1.30701	2.415	1.65434	1.36712	1.30578
AD	AD3-15	M	74	25	291	460	1.13702	1.24213	1.0789	1.16671	1.00543	1.20699	1.10507	1.27807	1.48641	1.52286	1.71428	1.54919	1.34911	1.37225	1.09495	2.07323	2.3663	1.45973	1.5337	1.22712	1.0685	1.59872	1.54235	0.996803	2.22768	1.7569	3.33501	1.78844	1.56568	1.89325	3.24729	1.32271	1.19822	1.76862	1.38878	2.33219	1.75281	2.091	1.30285	2.34624	3.1329	2.13775	3.34217
AD	AD3-16	F	69	26	523	364	1.28068	1.57955	1.91547	5.49666	1.15236	1.67527	1.53399	1.43847	2.13619	1.78005	1.97519	1.54807	1.29085	1.33269	1.1946	2.27061	2.05968	1.81396	1.56441	1.14381	0.9847	2.27473	2.11757	1.72217	2.04185	1.19472	1.80388	1.24465	1.51917	1.62512	1.61278	1.09828	1.00003	1.60439	1.05662	1.79664	1.5077	1.52421	1.10878	2.52522	1.25788	1.07926	1.03294
AD	AD3-17	M	58	26	261	386	1.42987	0.773371	0.697613	6.4814	1.1112	0.91714	0.867507	0.820809	0.366218	1.02752	1.18501	1.1292	0.991195	0.842832	0.799086	1.59576	1.30595	1.18332	0.966706	0.847955	0.892621	1.71651	1.30194	1.02803	0.873766	0.469179	0.451987	0.506751	1.10856	0.922612	0.590412	0.605919	0.579	0.768695	1.04954	0.393243	0.894318	0.794759	0.640235	0.310686	0.215575	0.788212	0.380519
AD	AD3-18	M	74	23	452	1309	1.02531	0.716599	0.790514	6.01546	0.888451	0.820369	1.11267	0.933413	0.986657	0.935033	1.08918	1.42946	1.23293	1.28942	0.998581	1.15232	1.29092	0.824575	1.126	0.936262	0.987206	1.18414	1.12465	0.864991	0.798852	1.02033	1.37451	0.815081	0.997115	0.926497	1.0852	0.872684	0.843687	0.85912	0.931255	0.967285	1.07186	0.949446	0.665285	0.285469	0.948717	0.846076	0.539523
AD	AD3-19	M	74	23	554	277	1.2883	0.932264	0.848816	0.375761	0.782208	0.826435	0.866634	0.751532	0.606489	0.944354	0.908998	0.903657	0.892346	0.818566	0.648618	1.16021	1.14453	0.592859	0.740801	0.725369	0.857529	1.19394	0.871985	0.572001	0.400878	0.585535	0.346332	0.769489	0.681983	0.751908	0.797464	0.674248	1.43871	0.911594	0.986501	0.699965	1.11399	1.16692	0.957683	0.544215	0.111634	0.327001	0.17218
AD	AD3-20	M	76	24	676	1079	1.71677	0.920784	1.19449	0.253199	0.807367	1.15848	1.17272	1.07153	0.882257	0.936949	1.12474	1.34043	1.15159	1.06607	1.17016	0.935172	1.26822	0.702385	1.18853	1.17697	1.40543	1.32417	0.903649	0.828788	0.707844	0.793022	0.75415	0.782225	0.757397	0.903807	0.570592	0.792819	1.18266	1.04388	0.792375	0.499021	1.29971	0.986871	0.858471	0.549293	1.0132	1.20561	0.647123
AD	AD3-21	F	72	24	367	685	1.80676	1.64511	1.20868	1.34753	1.85867	1.4038	1.29305	0.878994	0.51123	1.457	1.11953	1.26854	1.0173	1.08071	0.917633	1.0221	1.37402	1.01506	1.15918	0.831025	0.86061	1.12816	1.09243	0.594719	0.588661	1.04185	3.00684	1.16019	1.37474	1.66651	1.63332	1.16337	1.44149	1.87454	1.27872	0.889155	1.80345	1.67761	0.843178	0.958354	3.64056	2.06768	2.53871
AD	AD3-22	M	67	25	177	303	1.78101	1.05975	1.10914	0.72631	1.16816	0.931763	0.986315	0.954639	1.77794	1.66463	1.52403	1.23929	0.903213	1.01365	1.34343	1.62605	1.47131	0.983549	1.3154	1.24617	1.25215	0.925722	1.56695	1.21611	1.9926	1.87323	2.22411	1.80673	1.84511	2.71298	1.9731	1.71643	2.53641	2.53763	1.61657	2.54447	1.29117	2.1355	2.07804	1.30218	1.60143	2.1919	2.23058
AD	AD3-23	M	81	21	280	820	0.593582	0.780465	0.796352	0.691897	1.08404	0.78322	0.90345	0.858837	1.39733	1.10236	0.703999	1.06242	0.857208	0.905186	1.19457	0.681449	1.07958	0.781652	0.959215	0.988714	1.05612	0.748446	1.33459	0.919265	0.873522	0.675837	0.742344	0.68901	0.776842	0.700557	0.607061	0.815454	1.003	0.739796	0.668711	1.16314	0.474818	0.795918	0.782326	1.20567	1.11108	1.06966	0.910603
AD	AD3-24	F	61	23	590	670	0.855384	1.06189	0.835028	0.926921	1.12613	1.01061	0.880072	0.631419	0.835382	1.50399	1.22821	1.07831	0.808266	0.838422	1.0894	1.56077	1.17264	0.726717	1.14287	1.38201	1.29574	1.6155	1.32339	1.35467	0.440839	1.14031	1.01255	1.45881	0.710215	0.948099	0.719518	0.517924	0.628521	0.986516	1.05864	1.10081	0.853229	1.34751	1.57027	0.571614	1.45382	0.960724	1.05879
AD	AD3-25	F	49	21	427	1012	1.54673	1.62486	1.25052	1.60749	1.72914	1.45832	1.77401	1.66553	2.77238	2.01421	1.52186	1.78518	1.7499	2.03265	2.0541	0.989667	1.56381	1.34286	1.59402	2.33378	2.14985	1.91489	1.17857	1.71805	1.0591	1.21462	1.04356	1.11478	1.70066	1.28403	2.06925	1.01328	1.1224	0.777735	1.04779	1.67938	0.625455	1.17075	1.25555	1.01728	1.16555	1.21609	1.64321
Control	Cont3-1	M	63	30	1058	241	1.02442	1.29251	0.945084	0.918615	1.13736	0.87035	1.26692	1.37691	1.14091	2.04678	1.01348	1.49048	1.24549	1.37436	1.69048	1.23989	1.78545	1.40553	1.17279	1.26786	1.20203	1.0026	1.31534	1.4917	0.953481	1.323	1.87012	1.45091	1.72592	1.12419	2.04	1.61803	1.23196	1.39064	1.52774	1.57525	2.27995	1.65904	1.274	0.970456	2.36677	1.79195	2.10448
Control	Cont3-2	M	69	30	1380	303	0.85436	0.932659	0.604562	0.961013	1.07241	0.784464	1.0089	1.00948	1.26304	1.73313	1.07713	1.42114	1.14038	1.12151	1.20026	1.20812	1.64864	1.46735	1.35286	1.23511	1.04405	1.52139	1.42394	1.91855	0.449261	1.07643	0.838333	0.967136	0.641505	0.533769	0.469793	0.616343	0.506572	0.553174	0.788916	1.06702	0.928399	0.947216	0.915681	1.33758	1.67035	1.59446	1.43617
Control	Cont3-3	F	69	30	1150	350	1.76956	1.49994	2.07843	1.60377	1.44036	2.02323	1.71681	1.55751	1.44034	1.33892	1.60623	1.43608	1.45745	1.25502	0.93763	1.51209	1.33278	1.03801	1.40292	0.918741	0.773589	1.12627	0.696059	0.950884	0.977931	0.785	0.608814	0.809524	1.08417	1.37816	1.49945	1.22379	0.963158	1.01229	0.98318	0.942339	1.46342	1.14031	0.514829	0.482649	0.378333	0.928919	0.756915
Control	Cont3-4	F	76	30	482	107	0.313382	0.613487	0.788358	0.633655	0.579708	0.832868	0.717018	0.900047	2.10539	0.66215	1.03043	0.893461	0.890463	0.906938	1.23391	1.83585	0.972191	1.03966	1.11443	1.32035	1.30216	1.0891	0.742794	1.79463	0.566733	1.04557	0.4001	0.889634	0.685047	0.798886	1.07539	1.09411	0.663713	0.494227	0.654856	1.78388	0.495757	1.10853	1.3858	1.27522	0.238352	0.585675	0.524949
Control	Cont3-5	F	63	30	1123	358	1.04717	0.865659	0.888488	0.400197	1.04999	1.13674	1.03789	0.83145	1.07456	1.34034	1.093	1.17815	1.088	0.988178	1.20345	1.16331	1.42034	1.11112	1.26632	1.31946	1.52871	1.41155	1.20581	1.69063	1.49118	1.66946	1.06192	1.62025	1.16146	1.47173	1.16868	1.29655	1.81818	1.09751	1.01881	1.32599	0.955145	1.32641	1.33092	1.09955	0.996556	1.83861	1.5927
Control	Cont3-6	M	67	30	747	238	1.15119	0.913162	0.903794	2.01971	0.683518	0.655017	1.29127	1.51761	1.05247	0.949066	0.688233	1.26422	1.1578	1.0813	1.10265	1.06987	1.07965	1.28776	0.931388	0.730535	0.827156	0.907759	0.781292	0.526358	1.32937	0.959239	1.6287	1.02111	0.854898	0.564702	0.50755	0.933953	0.766539	0.850565	0.944072	0.633244	1.17965	1.07041	0.759607	1.41653	3.42173	1.0789	0.76479
Control	Cont3-7	F	68	30	1285	259	2.25484	1.28198	1.26803	3.03803	1.27726	1.19419	1.65752	1.79902	1.24253	1.39147	1.01993	1.83379	1.68462	1.58648	1.65936	1.18244	1.307	1.36814	1.32377	1.20421	1.42806	1.36039	1.07724	1.0092	1.15261	1.2816	0.774356	1.20099	1.09361	0.941263	0.979029	1.12731	1.22391	1.1559	1.34695	0.88247	1.27341	1.40384	1.37274	1.12378	1.21546	1.27433	0.98027
Control	Cont3-8	F	73	30	594	191	0.969538	1.36219	1.44324	0.365362	1.30477	1.64649	1.4153	1.21989	1.32551	1.27555	1.19369	1.61366	1.33051	1.27014	1.42068	1.23371	1.35228	1.05796	1.57924	1.55365	1.45509	1.4284	1.84462	1.09466	0.313635	0.852936	0.471364	0.890208	0.647701	0.577591	1.0017	0.497681	0.773317	0.566658	0.624304	1.02877	0.567495	0.868704	0.826431	1.52144	0.736844	1.19809	1.70871
Control	Cont3-9	M	69	30	686	152	1.65525	1.06666	1.00438	1.27679	1.41391	1.35089	1.57531	1.75888	1.11995	1.29412	1.16142	1.87635	1.96288	1.61645	1.1183	0.80988	1.91586	2.21991	1.71713	1.27955	1.16391	1.77944	2.4457	1.06608	1.01963	1.10479	0.704508	1.23736	0.933845	0.867073	0.803902	0.601215	1.4196	1.16066	1.25656	1.06192	1.57373	1.4381	0.902766	3.09661	0.659712	1.23759	0.89766
Control	Cont3-10	M	72	30	1147	476	0.980109	1.06927	0.948854	2.91172	1.23638	1.11151	1.34574	1.54427	1.06487	0.932402	0.894028	1.53247	1.59743	1.46681	1.37657	1.15705	1.43898	1.34791	1.51712	1.49403	1.5147	1.65813	1.63468	1.3345	0.568244	0.593865	0.46034	0.653341	0.694693	0.646915	0.662559	0.647422	0.713032	0.788574	0.919316	0.810394	0.968691	0.995467	1.12696	1.53572	0.415807	0.564826	0.577441
Control	Cont3-11	F	66	30	695	264	0.633896	0.678492	0.50391	0.892692	0.614202	0.577199	0.799581	0.794047	0.494781	0.851129	0.890529	1.25161	0.978704	0.791037	0.914784	0.479907	1.25582	1.03819	0.84394	1.04083	1.02909	1.19916	0.759247	1.1162	0.46623	1.1488	0.695331	1.09724	1.22827	1.07404	0.891748	1.12501	2.32428	1.41701	1.20476	0.683711	1.01075	0.972746	1.17691	0.422175	0.623228	0.80534	0.825663
Control	Cont3-12	F	72	30	724	302	1.29983	1.62642	1.87735	3.7843	1.73488	2.02886	2.04634	1.72501	1.9921	1.32955	1.69823	2.0338	1.80194	1.77876	1.5943	1.57039	1.92561	1.65027	1.53679	1.50992	1.43394	1.32945	1.23799	1.06929	0.691014	1.18248	0.918962	1.16703	0.919604	1.08825	0.91056	1.1659	1.06995	1.19106	1.14332	0.978156	1.28728	1.40238	1.09094	1.12236	0.965035	1.23721	1.08493
Control	Cont3-13	F	69	30	1023	186	1.01537	1.317	1.31575	0.664949	1.19577	1.29856	1.45438	1.52198	0.850039	1.21384	1.17468	1.74081	1.42231	1.47113	1.44907	0.555578	1.77563	0.874835	1.30293	1.2218	1.49139	0.866771	0.78391	0.77901	0.908311	1.37264	1.58299	1.31837	1.36175	1.30184	0.900861	1.58049	1.10548	1.30656	1.54457	0.825382	1.36224	1.63064	1.53483	0.433566	1.33472	1.02537	0.74766
Control	Cont3-14	F	62	30	854	123	1.69051	0.962452	1.18983	1.33935	0.914356	1.05253	1.14027	1.01082	3.62851	1.1082	1.14871	1.19908	0.986542	1.3668	1.63845	0.572741	1.07875	0.669198	1.00594	1.2153	1.5584	0.813664	0.780029	0.723599	2.64921	1.80577	1.27768	1.53394	1.17322	1.28518	0.901232	2.1388	1.11043	1.40166	1.01814	3.52843	0.408284	1.09056	1.26266	0.515033	1.82308	2.19944	1.38119
Control	Cont3-15	F	62	30	899	239	1.12485	1.03648	0.911856	3.34036	1.0696	1.05979	0.919024	0.790092	0.876056	1.29568	1.56733	1.11947	0.941596	1.08926	1.07961	1.64854	1.49345	0.966123	1.1094	1.18785	1.31673	1.36048	1.28754	0.827934	0.588896	1.09627	0.782828	0.867818	1.08785	0.959419	1.35977	1.59343	1.42667	1.08316	1.21758	1.2923	0.953091	1.60552	1.39509	0.432285	0.800027	0.988731	0.967474
Control	Cont3-16	F	73	30	425	329	0.819576	0.864592	0.932591	2.99119	0.792067	0.789665	0.94963	0.79488	1.11905	1.21272	0.926047	0.997273	0.765391	0.912103	0.703727	0.564912	1.07575	0.889479	0.882271	0.627707	0.656052	1.03158	0.863812	0.749181	1.27571	1.02772	1.03083	1.11494	0.894996	1.11422	0.902695	0.865649	1.06395	1.17168	1.03472	1.23426	1.06039	1.40005	0.771961	0.444725	1.15042	1.31537	0.9428
Control	Cont3-17	M	66	30	1662	445	2.18028	1.24963	1.18564	12.0681	1.87465	1.60283	1.59983	1.11124	1.57305	1.56429	1.71624	1.67835	1.57513	1.72054	1.5765	2.08958	1.68672	1.33904	1.7707	1.9083	1.84346	1.98345	1.78887	2.33464	0.359707	1.19974	0.708808	1.21394	0.966547	1.02349	0.506107	1.36687	1.05977	0.744744	0.999662	0.9694	0.702076	1.1069	1.27403	0.271325	0.341855	0.45064	0.35973
Control	Cont3-18	M	64	30	547	263	1.60094	1.36963	1.25287	0.375761	1.10056	1.24562	1.58675	1.50567	0.951448	1.30689	1.18908	1.7098	1.81315	1.58395	1.26914	1.15149	1.90263	1.51394	1.57893	1.43065	1.68629	2.2519	1.42333	1.37281	2.0797	1.20537	0.713527	1.24834	1.70796	1.6445	1.77866	1.25563	1.84575	1.2846	1.26523	0.843738	1.11915	1.11353	1.12864	1.92923	0.711754	1.60649	1.03635
Control	Cont3-19	M	67	30	805	204	1.61407	0.956105	0.963608	0.932385	0.963861	1.01615	1.03253	0.84124	0.724537	0.770788	0.7165	1.18994	1.11121	1.03872	0.962511	0.61039	0.887313	0.603758	0.896954	0.886251	1.03435	0.840258	0.64172	0.612535	1.53481	0.872788	0.97726	0.747022	1.13469	0.917369	1.1125	0.833687	1.03646	1.06397	1.01934	0.757903	1.10298	1.22121	0.99055	0.301126	0.664284	0.834238	0.706763
Control	Cont3-20	M	71	30	1116	216	2.14464	1.4012	1.51069	1.50559	1.12998	1.43649	1.70236	1.40379	0.970786	1.24818	1.15435	1.52585	1.45564	1.53144	1.35112	1.04837	1.495	1.00619	1.39083	1.26115	1.41446	1.32487	1.12106	0.859228	0.470181	0.989591	1.21968	0.983506	1.38273	1.36255	1.01575	1.33989	1.66873	1.23396	1.04656	0.934432	2.06991	1.17601	0.899155	1.19657	1.63499	1.88415	1.00534
Control	Cont3-21	F	66	30	767	302	1.65518	1.09801	0.959453	0.544421	1.60114	1.14	1.1728	0.856827	0.626275	1.43709	0.946903	1.47572	1.28305	1.00059	0.622966	0.713445	1.4739	1.03422	1.06654	0.892201	0.874579	0.615198	0.74013	0.690404	1.49423	0.716016	0.78372	0.936383	1.51048	1.34507	0.710341	1.05951	1.31134	1.48051	1.04393	0.718354	0.992278	1.05876	0.544455	0.585712	0.745252	1.06815	0.777369
Control	Cont3-22	M	72	30	598	132	2.79448	1.56398	1.55146	1.90873	1.74584	1.44595	1.50536	1.29703	1.89589	1.50281	1.33937	1.44381	1.3378	1.41785	1.29042	1.10582	1.32569	0.990114	1.23721	1.14528	1.5833	1.0996	1.3649	1.15532	2.48337	0.798859	0.787312	0.783876	1.4374	1.51041	1.71582	1.299	1.45168	1.29129	1.27809	1.55375	0.878461	1.46054	1.11447	0.920845	0.702066	0.865001	0.969346
Control	Cont3-23	M	62	30	594	107	1.47097	1.08462	1.23914	2.40349	1.19512	1.28446	1.18167	0.847286	0.73778	1.5915	1.60401	1.42145	1.00599	0.900521	0.631512	1.09653	1.33064	0.986897	0.956799	0.833973	0.617675	1.62901	0.767171	0.686954	0.945502	1.23208	1.16088	1.35501	1.36205	1.76574	1.59683	1.08516	1.74255	1.39618	1.23502	0.847129	0.914252	1.42281	0.887046	0.773111	1.82808	1.55338	1.85062
Control	Cont3-24	F	61	30	896	131	1.24415	1.13439	1.80624	1.93134	1.2275	1.40014	1.78868	1.95515	1.26212	1.00397	0.936923	1.73041	1.54415	1.33045	1.18126	0.720177	0.944479	0.928471	1.07409	1.61882	1.14349	0.894236	0.908334	0.680147	0.395346	0.502596	0.451407	0.623146	0.635843	0.671974	0.412767	0.417468	0.53269	0.697694	0.635471	0.451722	0.441793	0.672448	0.715099	0.56581	1.09882	0.884541	0.5814
Control	Cont3-25	M	60	30	443	130	1.36304	0.872391	0.865623	1.10558	1.2341	1.18814	0.835722	0.730237	0.854994	1.25592	1.41179	1.24667	0.882517	0.794341	0.679021	1.07482	1.3493	1.11963	0.964792	0.998411	0.68539	1.60492	1.0532	0.988864	0.618056	0.721802	0.860035	0.765988	0.960021	0.893157	0.797625	0.592544	0.801575	0.832275	0.971016	0.692815	0.847578	1.11006	0.772488	0.50026	1.25165	0.916906	0.915339
Average	AD	11M/14F	69.2	23.2	451.68	692.12	1.17578	1.09104	1.03663	1.59381	1.08079	1.10949	1.16133	1.07035	1.18615	1.2915	1.19706	1.33431	1.15105	1.14393	1.16711	1.28247	1.43268	1.1532	1.20572	1.15474	1.15694	1.34884	1.18651	1.20448	1.2168	1.11746	1.24338	1.15679	1.21051	1.2523	1.18764	1.06994	1.20101	1.20965	1.13611	1.19109	1.26862	1.34041	1.1888	1.20921	1.22446	1.27668	1.14446
Average	Cont	12M/13F	67.28	30	868	241.92	1.38687	1.12452	1.15757	1.99668	1.18357	1.20689	1.3099	1.22801	1.25548	1.26626	1.16793	1.45215	1.29841	1.25579	1.19551	1.0966	1.41015	1.15815	1.23984	1.20408	1.22432	1.28518	1.14755	1.10093	1.03129	1.06258	0.910793	1.05988	1.09145	1.07446	1.02885	1.09502	1.18525	1.06666	1.06888	1.09691	1.07345	1.21609	1.03872	0.970947	1.11101	1.18913	1.01984
					SD	AD	0.380828	0.304117	0.333563	1.79387	0.282111	0.294719	0.263757	0.275792	0.820402	0.3028	0.355227	0.232817	0.25861	0.296763	0.37822	0.561812	0.319501	0.324165	0.25335	0.380065	0.318553	0.392249	0.299002	0.520199	0.77148	0.348773	0.733211	0.353335	0.373062	0.478988	0.60693	0.380258	0.433681	0.436711	0.274581	0.626662	0.460913	0.36322	0.423598	0.710931	0.865202	0.574091	0.728311
					SD	Cont	0.563749	0.265808	0.387006	2.32583	0.334793	0.369884	0.350103	0.382898	0.638149	0.305193	0.291504	0.284296	0.327006	0.296996	0.324734	0.4156	0.307189	0.336876	0.272433	0.296236	0.345022	0.393823	0.443351	0.453594	0.644055	0.305437	0.377701	0.272115	0.319674	0.344809	0.428195	0.408373	0.451072	0.296568	0.2424	0.597581	0.446697	0.249852	0.278521	0.636239	0.717443	0.446936	0.432434
					SE	AD	0.0761656	0.0608235	0.0667127	0.358774	0.0564222	0.0589438	0.0527514	0.0551584	0.16408	0.0605601	0.0710455	0.0465634	0.0517219	0.0593527	0.0756439	0.112362	0.0639002	0.064833	0.0506699	0.0760131	0.0637105	0.0784498	0.0598005	0.10404	0.154296	0.0697545	0.146642	0.070667	0.0746123	0.0957977	0.121386	0.0760517	0.0867363	0.0873421	0.0549163	0.125332	0.0921826	0.072644	0.0847196	0.142186	0.17304	0.114818	0.145662
					SE	Cont	0.11275	0.0531616	0.0774012	0.465165	0.0669585	0.0739767	0.0700206	0.0765796	0.12763	0.0610385	0.0583007	0.0568592	0.0654011	0.0593992	0.0649468	0.08312	0.0614378	0.0673751	0.0544867	0.0592472	0.0690045	0.0787646	0.0886701	0.0907188	0.128811	0.0610875	0.0755401	0.054423	0.0639348	0.0689618	0.0856391	0.0816745	0.0902144	0.0593135	0.0484801	0.119516	0.0893394	0.0499704	0.0557042	0.127248	0.143489	0.0893871	0.0864869
						AD/Cont	0.847797	0.970234	0.895522	0.798231	0.913162	0.9193	0.886579	0.871612	0.944775	1.01993	1.02494	0.918848	0.886512	0.910927	0.976244	1.1695	1.01598	0.995726	0.97248	0.959023	0.944963	1.04953	1.03395	1.09405	1.17988	1.05165	1.36517	1.09143	1.10909	1.16551	1.15434	0.977094	1.01329	1.13405	1.0629	1.08586	1.18182	1.10223	1.14448	1.24539	1.10212	1.07362	1.12219
						p (AD/Cont)	0.127387	0.680461	0.242416	0.496142	0.246268	0.308322	0.0966096	0.101316	0.740182	0.770357	0.752637	0.115385	0.083548	0.189119	0.776977	0.189831	0.800467	0.957999	0.648606	0.611035	0.476566	0.569563	0.717243	0.45683	0.360647	0.556701	0.0493882	0.282703	0.231537	0.13846	0.290466	0.823128	0.900346	0.181967	0.363327	0.589096	0.134975	0.164979	0.145357	0.217841	0.616066	0.55023	0.465548
				Pearson correlation		Age	-0.0735118	-0.0895727	0.0389299	-0.0746489	-0.165573	-0.0276184	-0.0147355	0.0136768	-0.0384294	-0.25193	-0.135429	-0.0452777	0.0119134	-0.027961	-0.0193161	0.0791428	-0.0148883	-0.00804523	0.0873855	-0.200145	-0.135	-0.152435	0.106762	-0.05612	-0.0383769	-0.10191	0.0440487	-0.0855408	-0.205568	-0.102645	-0.128414	-0.0675999	-0.00469512	0.0296491	-0.107525	-0.0402728	0.183732	0.0568481	-0.0278195	0.20679	0.0126386	-0.0118285	-0.0550052
				Pearson correlation		MMSE	0.243638	0.0760406	0.200568	0.172674	0.147734	0.172291	0.215952	0.196206	0.0251074	-0.0513973	0.0613693	0.217445	0.198108	0.139739	-0.0243332	-0.0951563	0.0412214	0.0182257	0.0512517	0.00374432	0.0391979	-0.0464264	0.00462441	-0.15151	-0.0219739	-0.0326853	-0.159371	-0.0868807	-0.0882319	-0.0983769	-0.0779045	0.0818209	0.0149389	-0.0552388	-0.0771645	-0.0335605	-0.203444	-0.145407	-0.210737	-0.14907	-0.0090034	-0.0327449	-0.0435329
				Pearson correlation		a-beta1-42	0.270714	0.10438	0.148933	0.267259	0.19312	0.187548	0.312963	0.322662	0.0154601	0.117504	-0.0259903	0.289106	0.375193	0.324047	0.22355	-0.0432699	0.120565	0.13364	0.266129	0.256234	0.27776	0.0711698	-0.00114679	0.209954	-0.208628	-0.0139715	-0.26205	-0.0663562	-0.24961	-0.252861	-0.258098	0.0565505	-0.135786	-0.278589	-0.0823184	-0.157678	0.0616129	-0.185015	-0.0728478	-0.149714	-0.132879	-0.136003	-0.224151
				Pearson correlation		Total tau	-0.159104	-0.219837	-0.274565	-0.0400441	-0.196765	-0.258817	-0.148733	-0.0451074	-0.0752976	-0.145477	-0.181963	-0.160846	-0.0903294	-0.0616235	0.0300174	-0.0435331	-0.0995167	-0.0345113	-0.0693829	-0.0273035	-0.0376316	0.0928599	-0.010687	0.114554	-0.148044	0.0749622	0.125595	-0.0284403	-0.0145137	-0.0983159	-0.0418948	-0.080121	0.0415281	-0.0269631	0.0778937	-0.0719604	0.255439	0.13616	0.200964	0.00255199	-0.0803873	-0.137157	-0.0834756
			ePEs (n=23)	LPEs (n=16)	LPSs (n=1)	PEs (n=27)	PSs (n=9)
	Average	AD	1.20106	1.12639	1.20921	1.25175	1.50155
	Average	Cont	1.26461	1.00737	0.970947	1.2821	1.28414
	Ratio	AD/C	0.949747	1.11816	1.24539	0.976331	1.1693
	p-value	AD/C	0.180325	0.247909	#DIV/0!	0.507579	0.0807348
[truncated: 32 more columns]
