# Supplementary material for: Isobaric mass tagging and triple quadrupole mass spectrometry to determine lipid biomarker candidates for Alzheimer's disease
Source: PLoS One. 2019 Dec 10;14(12):e0226073. doi: 10.1371/journal.pone.0226073 (PMC6903722; doi:10.1371/journal.pone.0226073)
Supplement: S9 Table — (XLSX) [file pone.0226073.s009.xlsx]

## Sheet: Area_Fatty Acids_Cohot1
											TMT-lipid	FA(12:0)	FA(14:0)	FA(14:1)	FA(15:0)	FA(16:0)	FA(16:1)	FA(17:0)	FA(17:1)	FA(18:0)	FA(18:1)	FA(18:2)	FA(18:3)	FA(18:4)	FA(20:0)	FA(20:1)	FA(20:2)	FA(20:3)	FA(20:4)	FA(20:5)	FA(22:0)	FA(22:1)	FA(22:2)	FA(22:3) 2peaks	FA(22:4)	FA(22:5) 1st	FA(22:5) 2nd	FA(22:6)	FA(24:0)	FA(24:1)	FA(24:3)	FA(24:4)	FA(24:5)	FA(24:6)
											Q1	502.45	530.45	528.45	544.45	558.45	556.45	572.45	570.45	586.45	584.45	582.45	580.45	578.45	614.55	612.55	610.55	608.55	606.55	604.55	642.55	640.55	638.55	636.55	634.55	632.55	632.55	630.55	670.55	668.55	664.55	662.55	660.55	658.55
											peak area integration start (min)	16.919	17.862	16.742	18.204	18.75	17.784	19.138	18.472	19.827	18.988	17.985	17.345	16.665	20.44	19.995	19.214	18.264	18.116	17.807	22.118	20.968	20.2	19.558	18.903	18.455	18.775	18.211	22.819	22.083	20.22	19.837	19.202	18.793
cohort	ID	Disease	Gender	Age	MMSE	ADAS	a-beta 1-42 (pg/mL) (MSD)	Total Tau (pg/mL)	Sample set	Q3	peak area integration end (min)	17.217	18.117	18.017	18.609	19.159	18.618	19.686	19.05	20.263	19.525	18.93	18.34	17.787	21.37	20.571	19.784	19.309	18.651	18.068	22.643	21.635	20.732	19.996	19.322	18.68	19.018	18.42	23.831	22.936	21.745	20.115	19.689	19.358
cho1	AD-01	AD	M	80	20	30			set_001	130.1		1.18345e+06	3.88125e+06	328169	944520	2.66232e+07	3.18929e+06	1.26227e+06	412175	2.09759e+07	2.76347e+07	2.01113e+07	2.97003e+06	21622.8	207855	340346	216380	220041	431529	49833.9	87404.9	41297.9	5848.95	12783.3	65972.6	97659.8	47440.6	239371	106287	78585.7	462.198	4926	11541.4	101815
cho1	AD-02	AD	M	77	21	31			set_002	129.1		1.11089e+06	4.14551e+06	545832	753422	5.83725e+07	8.9034e+06	1.47402e+06	753736	2.9854e+07	8.82486e+07	4.87058e+07	4.73681e+06	23314.1	239283	855682	588003	400661	687660	43816	57241.7	52899.4	17551.8	12776.6	147131	134273	70863.4	383929	64350.1	100558	461.384	10777.2	13238.3	89797.9
cho1	AD-03	AD	M	87	19	27			set_002	131.1		1.00635e+06	2.55885e+06	296488	518973	2.8531e+07	3.67972e+06	760323	319422	1.7688e+07	3.96724e+07	2.52509e+07	2.87408e+06	32529.1	154275	325245	240215	210974	552079	56860.4	59245.5	30000.8	10930.3	6925.23	100188	105471	39947.8	237877	84311.7	80431.2	771.859	4154.61	7387.23	57289.2
cho1	AD-04	AD	F	72	11	71			set_003	130.1		2.19448e+06	7.87988e+06	1.89845e+06	1.3468e+06	7.47707e+07	2.44618e+07	1.74621e+06	1.35529e+06	3.00013e+07	1.1997e+08	7.5729e+07	8.02748e+06	80169.4	173792	768077	569214	383161	1.02385e+06	108255	51662.8	46555.4	13856	7078.76	167207	313354	95365.8	686305	57697.6	55990	153.692	5541.69	8156.92	84252.9
cho1	AD-05	AD	M	80	25	14			set_004	127.1		789393	3.31048e+06	531468	635775	5.17706e+07	6.11379e+06	1.66214e+06	676551	3.16767e+07	7.53666e+07	4.15229e+07	3.91939e+06	36582.8	189422	764176	610698	439734	1.27703e+06	87876.3	41761.7	34954	10776.3	14777.4	230589	239427	106297	406435	62340.7	76878.8	1077.48	10623.5	3384	86407.6
cho1	AD-06	AD	F	55	17	29			set_004	130.1		1.19591e+06	7.32193e+06	1.03289e+06	1.40511e+06	6.79536e+07	1.1509e+07	3.519e+06	1.66255e+06	4.61389e+07	8.14921e+07	3.07374e+07	2.91669e+06	38736.1	368866	983337	487278	334484	617555	69767.4	80910.5	81676.1	32182	17549.7	150131	149432	52830.7	275844	99014.2	99321.4	1232.68	15705.2	22012.9	110749
cho1	AD-07	AD	F	77	15	60			set_004	131.1		769098	1.85328e+06	226630	433479	3.14946e+07	3.97468e+06	987512	385008	2.27233e+07	4.32423e+07	2.87513e+07	2.26268e+06	25570.4	285105	645036	258105	171384	564722	48078.1	103654	266827	10928.1	12159.4	96706.9	96004.9	64297.7	396951	105053	133202	1387.03	13132.8	69002.6	87944.6
cho1	AD-08	AD	F	67	21	23			set_005	131.1		1.16049e+06	5.41311e+06	1.81851e+06	502016	5.98847e+07	3.18712e+07	848746	960547	2.16324e+07	8.95142e+07	3.32297e+07	3.66423e+06	96615.5	141619	630135	442204	467993	975236	147119	31241.4	38974.3	22098.3	30179.8	243770	305593	84618.8	348716	50735	93745.3	2890.57	14782	14930.5	88252
cho1	AD-09	AD	F	86	18	24			set_006	127.1		2.42742e+06	8.3011e+06	1.66377e+06	990042	8.40552e+07	2.72295e+07	1.7872e+06	1.40002e+06	3.1391e+07	1.47981e+08	9.67223e+07	1.04509e+07	70941.1	249064	1.20811e+06	969770	554943	1.23596e+06	109198	67917.2	46482.7	16011.5	23709.7	261215	301406	84729.4	530585	52281	80433.6	1077.6	12317.8	25864.5	93337.9
cho1	AD-10	AD	F	76	24	33			set_006	129.1		1.02758e+06	2.55868e+06	101620	1.23736e+06	4.08269e+07	1.6009e+06	987417	110143	4.40013e+07	1.00187e+07	6.70667e+06	1.06248e+06	25614.1	569959	113845	89800	69756.3	198180	24125.2	195243	29073.6	1077.38	3383.69	31694.1	34132.2	9698.92	115625	237551	40520.7	615.076	4770.92	5439.89	68333.8
cho1	AD-11	AD	F	91	22	31			set_007	127.1		1.37228e+06	2.99971e+06	616683	585874	3.81783e+07	8.41464e+06	1.20858e+06	703693	2.164e+07	5.09052e+07	4.20455e+07	6.48691e+06	76564.7	189887	428051	314435	289520	748845	94418.9	74252.4	33714.2	10703.5	11237.7	98845.3	164622	28797.1	328676	74408.1	58002.8	769.584	6310.77	8000.3	69919.4
cho1	AD-12	AD	M	54	20	32			set_007	130.1		588127	1.03215e+06	131678	357177	1.35819e+07	1.47317e+06	416762	158421	1.2551e+07	9.62054e+06	7.25488e+06	901035	8648	133690	128623	108602	103040	480480	29522.8	47639.8	28143.1	1846	3538.92	55449.6	44382	29569.7	142791	55378.6	45627.9	769.23	3692.92	2615.54	65457.2
cho1	AD-13	AD	M	75	17	38			set_007	131.1		2.05214e+06	4.54687e+06	619240	725045	5.39101e+07	8.7879e+06	1.51678e+06	843068	2.78847e+07	6.94385e+07	4.75024e+07	4.88317e+06	34094.4	217326	646707	429920	303381	597971	66843.1	108143	40983.6	12625.8	11698	126831	184448	51906.3	445366	109690	92044.9	155.612	10778.3	7540.15	65743.2
cho1	AD-14	AD	F	57	19	21			set_008	128.1		650352	1.27475e+06	165868	336987	1.27595e+07	1.69523e+06	459312	129538	1.02087e+07	9.63863e+06	4.62757e+06	450721	6016.19	138633	83941.7	60838.5	85120	332049	27266.9	59085.9	14997.6	2461.07	3230.61	31203.4	37607.7	12932.3	104771	123922	47946.2	0	1846.15	18167.7	53133.8
cho1	AD-15	AD	M	62	19	17			set_008	129.1		1.37403e+06	2.82344e+06	244599	551900	3.19265e+07	2.55255e+06	879865	249858	1.95636e+07	3.26994e+07	2.09087e+07	2.03567e+06	12048.7	156759	279537	172724	150327	470606	23691.8	45938.3	30774.8	8157.07	5386.3	79995.2	67652.2	45191.5	223942	67293	55218.6	616.128	12234.4	7078.61	48819.8
cho1	AD-16	AD	F	87	20	35			set_009	130.1		1.62999e+06	6.07524e+06	1.39588e+06	1.10362e+06	4.11933e+07	1.65464e+07	1.71263e+06	1.0502e+06	2.21979e+07	6.65873e+07	2.31084e+07	2.31698e+06	49642.3	166826	640803	345585	351339	982249	103528	49188.2	58777	11852.8	19397.4	179570	217920	62230.3	527282	67448	83383.3	2002.26	14780.3	9080.92	87003.6
cho1	AD-17	AD	M	62	18	26			set_010	127.1		2.01495e+06	6.58244e+06	891160	1.02551e+06	6.52911e+07	1.16044e+07	2.32586e+06	1.21369e+06	3.56557e+07	8.18881e+07	5.58393e+07	5.89728e+06	82133.2	297778	912598	578886	454385	814630	103876	119598	70070.5	21428.3	19860.1	161104	220814	82834.3	584689	148546	140025	1691.84	10621.4	12620.1	94107.9
cho1	AD-18	AD	M	80	25	30	399.038	973.618	set_010	130.1		3.54344e+06	8.24871e+06	846229	1.60252e+06	3.27874e+07	5.34735e+06	1.9503e+06	695640	2.9936e+07	4.20398e+07	1.71484e+07	1.78616e+06	27638.8	252353	523515	269110	248732	539743	60016.7	86946.9	36339.2	8926.61	14162.6	108262	122023	43744.8	368880	118979	76414.9	461.733	5848.61	5539.07	74545.5
cho1	AD-19	AD	M	84	23	29			set_010	131.1		6.80001e+06	1.4244e+07	2.98003e+06	1.74696e+06	7.88346e+07	2.31548e+07	2.92805e+06	1.79745e+06	3.6094e+07	1.29628e+08	7.86557e+07	1.06453e+07	124503	281510	1.50033e+06	971350	664136	1.43809e+06	202415	63735.8	66354.5	25870.5	25403.4	285508	533111	110529	1.03432e+06	70540.8	89418.7	1696.74	14781.1	17550	119848
cho1	AD-20	AD	F	79	22	33	1109.59	168.004	set_011	128.1		1.16896e+06	1.82554e+06	271226	337793	1.6465e+07	2.24136e+06	447271	196553	1.32458e+07	1.56387e+07	9.29352e+06	945978	12972.4	135291	153924	117691	148703	378573	70714.5	49341.3	24891.7	1845.69	5078	38802.8	64313.6	15706.2	302304	91432	48719.3	0	3667.8	5539.07	50821.1
cho1	AD-21	AD	M	79	21	22			set_011	129.1		892256	2.86305e+06	368407	654539	3.73484e+07	4.36663e+06	927668	363317	2.17224e+07	3.98932e+07	2.57517e+07	2.86712e+06	43121.6	187052	332566	236570	190215	448400	102093	69454.1	30620.6	4309.07	5078.77	70573.6	112839	28491.7	419222	98239.9	61871.9	308.044	4769.84	10773.7	77007.9
cho1	AD-22	AD	F	83	21	28	353.553	391.365	set_012	129.1		824420	1.45176e+06	219259	324756	1.93439e+07	2.61318e+06	526348	217943	1.57347e+07	2.15409e+07	1.43306e+07	2.85833e+06	57269.7	201044	285293	166036	157458	558748	141893	79675.8	39284.4	5831.36	10620.1	78594.5	157216	42943.9	489616	106449	103810	615.23	8621.23	10310.1	63758.6
cho1	AD-23	AD	F	69	18	34			set_013	128.1		1.09853e+06	3.08746e+06	397043	561376	2.95039e+07	5.00121e+06	1.17853e+06	436116	2.24771e+07	4.39025e+07	2.02457e+07	2.11986e+06	37416.3	451813	803166	185761	169037	431458	76551.6	475433	71467.6	8772.97	6308.3	65914	125194	32342.3	401395	393512	99790.2	153.692	5386.3	2153.84	78700.2
cho1	AD-24	AD	F	71	24	29	261.049	573.238	set_013	130.1		1.55319e+06	4.48557e+06	1.4892e+06	903308	3.6174e+07	1.52459e+07	1.13527e+06	810528	2.2077e+07	5.63019e+07	3.05483e+07	3.35339e+06	65077.9	227079	487173	287889	227671	696818	80959.4	52281.4	45163.4	5539.69	11235.7	112549	156358	46516.2	300978	73789.8	76876.1	769.779	4923.42	12466.4	76393.4
cho1	AD-25	AD	M	65	21	42	213.266	1584.67	set_014	129.1		1.29551e+06	4.32341e+06	689503	883631	4.00112e+07	8.20313e+06	1.27207e+06	661115	2.18993e+07	5.62602e+07	3.69141e+07	3.80407e+06	25758.4	238686	674282	284995	215356	600871	73737.3	77540.9	57850.1	11083.1	9078.76	84653.3	127595	35886.9	459219	97003.4	75243.5	153.692	3077.07	5691.99	62681.7
cho1	AD-26	AD	M	75	20	43	257.877	915.227	set_014	131.1		1.42737e+06	4.45491e+06	715857	731134	2.93187e+07	7.53488e+06	1.05068e+06	496417	1.82078e+07	3.86559e+07	3.18454e+07	3.34144e+06	35028.6	142829	343705	333505	188523	557782	44192	43466.1	26442.9	6772.61	4154.77	98135.7	118492	36482.1	455072	58469.9	55832.5	769.076	6619.23	1538	55904.8
cho1	AD-27	AD	M	79	24	27	584.982	198.144	set_015	127.1		1.96106e+06	5.30371e+06	526278	1.15157e+06	3.08872e+07	3.42162e+06	1.48696e+06	436355	2.32476e+07	2.97958e+07	1.12384e+07	1.37277e+06	17781.6	186708	297473	138841	163534	409205	40363.1	56730.3	31388.7	4786.06	4615.07	62518.2	86517.7	19095.7	232754	79976.9	78576.5	0	5233.23	10157.1	58337.2
cho1	Cont-01	C	M	76	30				set_001	129.1		2.11207e+06	7.25634e+06	854904	1.37802e+06	5.02492e+07	9.82029e+06	2.09962e+06	914177	3.62116e+07	7.10139e+07	3.55965e+07	4.83152e+06	96416.2	300019	774681	381040	375195	816965	215101	107836	63719.6	7231.69	14666.2	115108	239903	52600.9	739569	139410	92038	2000.72	7990.09	10772.3	116909
cho1	Cont-02	C	F	74	30				set_002	127.1		631192	914260	122658	311003	1.0115e+07	1.39647e+06	359615	116316	1.09843e+07	7.8773e+06	4.96193e+06	1.04385e+06	6579.27	135335	99225.8	64252.4	80847.3	282306	19809.9	63421.2	33252.1	1999.07	2153.38	26334.3	44131.2	16167.8	195262	94524.8	50520.9	0	5234.15	5077.23	45584.9
cho1	Cont-03	C	M	74	30				set_002	130.1		630991	1.06446e+06	82713.8	403488	1.26965e+07	992767	427706	142908	1.18694e+07	9.88571e+06	4.949e+06	402346	8270.87	153184	135249	79474.5	81241.5	345989	69686.9	97006.6	22265	3540.15	3635.9	38590.9	48105.2	14319.4	138147	138022	74375.1	202.491	5077.89	21711.7	59907.5
cho1	Cont-04	C	F	76	30				set_003	128.1		1.10757e+06	2.88166e+06	342498	550851	1.99109e+07	2.41105e+06	665666	204987	1.55085e+07	2.01973e+07	1.21467e+07	3.13838e+06	35753.4	161094	227118	82407.7	89580.2	306391	122040	46250.4	33414.4	2763.34	2462.77	22046.4	84645.7	13609.9	429070	60163.6	75950.6	0	768.922	2614.3	67766.8
cho1	Cont-05	C	M	77	29				set_003	131.1		696755	1.4644e+06	202178	358252	1.89444e+07	2.06823e+06	792717	285458	1.75516e+07	2.63846e+07	1.01671e+07	1.45281e+06	16536.2	160126	263048	110547	117349	305634	39412.2	40614.7	22114.9	2000.61	3993.08	45087.6	62167	8872.31	218078	58935.9	62483.8	308.405	2000.31	2152.92	56675.2
cho1	Cont-06	C	M	74	30				set_004	129.1		781177	1.78015e+06	137090	450325	1.41749e+07	1.68434e+06	568549	168514	1.26978e+07	1.17889e+07	6.39178e+06	880868	14855	157498	143339	74294.9	95869.4	197117	91546.3	64194.1	29685.3	1846.19	5078.77	28788.6	68010.2	10778.2	279106	102879	47639	307.692	2152.92	4615.23	60230.1
cho1	Cont-07	C	F	77	29				set_005	127.1		839132	1.59284e+06	278218	406030	1.82411e+07	3.09611e+06	585055	268574	1.5657e+07	1.84321e+07	9.20878e+06	1.0574e+06	29144.4	132467	260741	184270	215716	614842	62246.4	43460.6	24434.1	8003.07	14009.1	123991	146065	43446.3	377740	52282.6	71621.4	1203.85	7082.37	44660.8	56211.4
cho1	Cont-08	C	M	84	30				set_005	130.1		776710	1.80807e+06	257222	547232	1.80348e+07	2.86476e+06	696881	277831	1.63463e+07	1.98157e+07	9.22465e+06	812542	22962.9	134465	326462	248035	257113	734281	51392.4	47486.2	37889.9	16162.8	17393.1	200177	171116	53108.8	371869	68066.3	117544	3385.32	16322.6	11388.6	43886.3
cho1	Cont-09	C	F	70	30				set_006	128.1		764759	1.62612e+06	151348	363702	1.26674e+07	1.29988e+06	404358	130817	1.12366e+07	1.25963e+07	5.73588e+06	759123	6768.19	145137	157436	58955.9	55806.1	174547	58107.4	52284.9	28148	1543.87	2153.23	19022.1	40849.6	10007.4	346578	54757.7	61871.9	307.538	1384.46	1076.46	65149.5
cho1	Cont-10	C	F	72	30				set_006	131.1		861361	2.3811e+06	419674	464654	3.02363e+07	7.06193e+06	843403	529540	1.81859e+07	5.05477e+07	2.61898e+07	2.19335e+06	24255.6	147159	569357	321235	252451	470374	38264.9	38510.3	32942.5	11700.2	7080.3	117027	128034	39578.4	239183	51971.7	72238.1	1231.08	7996.51	2307.38	58833.7
cho1	Cont-11	C	F	69	30				set_007	129.1		1.08351e+06	3.40098e+06	480605	637800	3.40145e+07	5.90832e+06	1.05734e+06	462788	2.20994e+07	4.82519e+07	3.07901e+07	3.12178e+06	18671.2	191287	531948	303936	228807	622464	50962.3	58471.6	77343.1	7848.34	8924.3	103717	173705	55915.6	541619	66672.2	89876	308.405	6310	4308.46	60059.8
cho1	Cont-12	C	M	74	30				set_008	127.1		1.44602e+06	5.79159e+06	876196	1.01895e+06	5.74438e+07	9.41466e+06	1.65834e+06	858678	2.59563e+07	8.26401e+07	5.04397e+07	4.81459e+06	49276.5	148082	628855	458077	393044	832700	58471.1	38666.2	33865.7	14318.8	13546.9	189944	247097	72245.9	432624	60948.6	74254.5	0	13395.7	16471.4	77314.6
cho1	Cont-13	C	M	74	30				set_008	130.1		677321	1.37292e+06	105935	391262	1.87032e+07	1.65477e+06	463970	177363	1.45681e+07	1.18019e+07	5.43187e+06	612835	16732.4	136563	129556	116917	112648	344629	106088	43462.9	17316.9	4001.23	3230.77	44791.9	102817	16938.8	420023	59244.8	65140.9	463.072	5052.07	10774.3	48969.7
cho1	Cont-14	C	F	83	30				set_009	128.1		1.69957e+06	6.21652e+06	1.15613e+06	970010	5.88077e+07	1.23296e+07	2.24905e+06	959940	4.54446e+07	8.73797e+07	5.00356e+07	4.95718e+06	61490.3	291979	1.10512e+06	683674	370234	809908	117500	88803.3	80132.6	19245.2	11541.8	194257	388334	78430.3	834587	96541.4	119436	1231.12	7389.07	15084.3	85479.4
cho1	Cont-15	C	M	79	30				set_009	131.1		774302	1.28111e+06	143265	345477	1.66888e+07	1.68377e+06	595385	205157	1.55777e+07	1.5277e+07	9.39769e+06	913401	9158.5	175960	197268	109829	94762	303650	21059	58469.9	94833.4	5540.15	1845.69	44509.5	44500.9	21097.1	119563	78586.3	69122.8	615.384	4617.38	4152.92	60218.5
cho1	Cont-16	C	F	72	30				set_010	129.1		1.2805e+06	2.99275e+06	643892	548134	2.41614e+07	5.3947e+06	831458	377253	1.74564e+07	2.93338e+07	2.27367e+07	5.27744e+06	104958	214220	416203	264438	358937	805115	207770	78126.6	41757.1	6924.15	14626.3	127527	336576	55649.5	1.03439e+06	125798	103654	2773.54	12471.5	16236.2	84863.1
cho1	Cont-17	C	M	76	30				set_011	127.1		826915	1.85348e+06	216630	422199	1.89501e+07	2.26926e+06	592543	208555	1.48535e+07	2.24203e+07	1.19748e+07	1.24334e+06	11716.7	149038	234700	148517	133537	383506	29185	51669.6	23654.7	6619.23	10004.8	61666.3	60841.2	33412.1	179118	66361.1	62023.6	616.169	6156.61	4461.84	51107.8
cho1	Cont-18	C	M	71	30				set_011	130.1		669643	998034	99899.5	415817	1.26156e+07	919040	437763	134104	1.43035e+07	6.32265e+06	3.10981e+06	356070	9212.56	153039	79165.4	50202	65482.4	279937	39113.6	42843.7	14840	614.768	2941.73	33574	47193.1	11393.9	188085	71157.8	39438.1	861.823	1077.08	922.922	59603.7
cho1	Cont-19	C	F	73	30				set_012	128.1		1.11588e+06	2.38961e+06	215013	525975	1.87053e+07	1.72513e+06	600966	172011	1.70953e+07	1.2685e+07	7.46183e+06	1.0821e+06	7486.78	207281	145009	65595.1	82806.9	283173	28204.1	136012	18243.9	922.46	1538.15	31408.7	31949.4	11084.9	96296.8	201200	57068.1	1077.68	4319.13	22018	46049.9
cho1	Cont-20	C	F	71	30				set_012	131.1		1.24591e+06	4.75612e+06	769036	934854	5.59898e+07	9.84669e+06	1.8935e+06	891276	3.20102e+07	7.75096e+07	3.34729e+07	2.72877e+06	42495.3	233667	831862	404331	406579	1.03843e+06	171817	71165.1	70997.7	14777.2	20321.8	190705	263684	152995	1.11142e+06	78433	159382	4006.11	18476	26172	78855.3
cho1	Cont-21	C	F	67	30				set_013	129.1		3.25541e+06	9.70419e+06	1.72416e+06	1.38818e+06	6.04435e+07	1.58145e+07	2.001e+06	1.08357e+06	3.10596e+07	8.42404e+07	4.09456e+07	6.34225e+06	104264	239302	738039	387228	360828	760395	193832	59709.4	62487.2	14315.1	12929.4	119086	331298	74407.9	1.09223e+06	79209.9	105042	461.859	10314.8	22474.9	91397.6
cho1	Cont-22	C	M	75	30				set_014	127.1		3.42672e+06	9.97881e+06	1.69925e+06	1.47467e+06	6.68531e+07	1.55821e+07	1.98244e+06	1.08791e+06	3.33704e+07	8.9492e+07	4.1002e+07	6.48304e+06	109817	256645	672574	400814	359993	776097	164147	81994.1	60495.4	13085.7	19858.6	149148	309478	68985.3	1.03685e+06	76112.1	102779	1076.93	11855.5	15084.5	84706.6
cho1	Cont-23	C	M	74	30				set_014	130.1		971378	3.07e+06	294037	689376	2.73526e+07	4.20082e+06	866721	389575	1.71209e+07	2.90152e+07	1.75879e+07	1.68685e+06	8084.75	167625	340617	187297	107584	309928	37834.9	37582.5	24743.3	6601.17	6000.3	56374.8	69681.7	29414.2	213207	43616.3	78684	308.044	3539.84	6155.23	50360.5
cho1	Cont-24	C	F	75	30				set_015	128.1		2.71676e+06	3.58846e+06	429953	570330	2.43794e+07	3.98577e+06	773307	316676	1.88803e+07	2.9861e+07	1.94925e+07	2.17974e+06	89326.4	190361	242589	162379	165100	395791	192446	60483.6	37273.7	4770	2922.92	51263.6	146769	21253.2	470705	66825.7	64346	615.797	4616.15	3692.77	67917.2
cho1	Cont-25	C	F	75	30				set_015	131.1		696328	764497	66593.6	217983	1.05282e+07	941068	230567	70139.8	9.85405e+06	7.43902e+06	5.70901e+06	471777	4700	107394	77487.9	62839.7	58681.5	169407	29481.6	47022.5	12522.4	922.46	1384.11	15552.3	26227.5	13857.7	173471	56765.8	17006.8	0	153.692	2461.38	46660.8
cho1	MCI-01	MCI	M	79	18	32			set_001	127.1		1.68453e+06	7.49202e+06	1.59502e+06	1.13025e+06	5.37049e+07	2.17265e+07	1.60229e+06	1.23128e+06	2.33393e+07	7.8396e+07	4.81411e+07	6.98677e+06	85402.6	178271	798280	593261	486906	1.07056e+06	129605	38358.7	39441.5	19093.7	20168	192863	282574	90898.7	486824	67291.3	82611.2	1538.15	11392.9	11390.3	111824
cho1	MCI-02	MCI	F	82	27	23			set_001	131.1		1.27169e+06	4.4171e+06	671827	897574	3.73924e+07	8.15169e+06	1.75041e+06	749315	2.75079e+07	5.77391e+07	3.03835e+07	3.6492e+06	51711.9	248910	730623	436457	327675	670480	83795.6	63730.1	60818.7	15392.1	16162.1	118163	216889	60909.6	328688	85702.7	97301.3	1541.12	4838.05	34493.2	99269.7
cho1	MCI-03	MCI	F	80	23	22			set_002	128.1		955106	2.55211e+06	449781	508399	3.18417e+07	5.9625e+06	925038	408675	2.30127e+07	5.02236e+07	2.69507e+07	3.17418e+06	52109.7	279424	665590	292363	253584	726018	93644	63577.3	49497.8	6772.15	14776	100221	151622	31109.1	384141	85243.3	75805.7	922.768	4617.84	3845.84	77168.3
cho1	MCI-04	MCI	F	69	24	11			set_003	127.1		1.14178e+06	3.78624e+06	1.02035e+06	632358	4.30454e+07	1.50775e+07	963450	853980	1.9466e+07	6.62781e+07	3.89205e+07	3.60165e+06	48840.2	132296	505397	419966	410886	1.30882e+06	96303	42689.1	28916.3	12622.9	16430	249793	246219	85969.8	572462	64350.5	78749	922.768	9390.97	30177.8	78244.5
cho1	MCI-05	MCI	F	75	24	20			set_003	129.1		597118	838819	74841.8	237257	1.1585e+07	1.65319e+06	307741	126924	9.79297e+06	7.90849e+06	4.97677e+06	580249	10340.6	107309	99200.7	62065.4	95106.1	440223	53051.2	33715.5	16390.6	1230.46	5077.69	45282.3	43031.2	17554.9	213204	30313.7	38818.7	307.699	8928.46	6103.64	40807.5
cho1	MCI-06	MCI	M	76	23	37			set_005	128.1		1.88378e+06	7.38678e+06	596468	1.43087e+06	4.45506e+07	3.32346e+06	1.91001e+06	513383	3.53867e+07	4.79573e+07	1.95628e+07	3.18386e+06	37101.5	350392	547587	256995	177596	419323	46511.5	113564	39898.9	10313.7	9697.69	83668	106265	22327.7	336246	132629	105510	615.622	7081.69	6153.99	61602
cho1	MCI-07	MCI	F	83	25	31	644.175	184.472	set_005	129.1		2.06434e+06	3.76636e+06	1.78062e+06	716955	3.1289e+07	3.3581e+06	956498	301030	2.02471e+07	3.01154e+07	2.15082e+07	2.60408e+06	46925.2	174249	260679	229829	263501	723167	70243.4	53367.6	19482	5693.84	5539.38	109495	148347	57917.7	461468	69611.4	54134.7	1230.61	5233.07	5077.07	57285.7
cho1	MCI-08	MCI	M	53	26	14			set_006	130.1		579448	1.15907e+06	131005	564055	1.61594e+07	1.18476e+06	517105	138133	1.56979e+07	1.30085e+07	1.11582e+07	1.47847e+06	13160.6	233313	144315	88414.6	93270.5	374903	63387.5	107682	31079.3	4616.42	4146.62	37425.2	89607.6	20504.6	410272	166658	42837.1	0	3906.77	10004.6	64528.3
cho1	MCI-09	MCI	F	53	26	19	1362.14	290.498	set_007	128.1		1.01316e+06	3.01035e+06	593538	420508	2.48579e+07	6.46172e+06	594773	325898	1.4228e+07	2.90637e+07	1.20542e+07	1.99765e+06	54534.7	144940	263551	182105	205457	485614	181451	50891.4	24278	7541.23	7387.07	57476.7	129431	23099.8	218600	61720.7	56918.7	154.007	5694.3	7387.38	68996.9
cho1	MCI-10	MCI	M	58	23	27			set_009	127.1		702671	1.36246e+06	177124	329852	1.8761e+07	2.46784e+06	542578	222471	1.43361e+07	1.83451e+07	1.05924e+07	1.0142e+06	18426.3	226909	251247	136029	181221	613883	66197.6	172401	32787.6	4153.38	7231.69	75520.2	80521.5	39736.5	247679	188803	72395.8	615.076	9082.77	4607.49	55444
cho1	MCI-11	MCI	F	64	26	24			set_009	129.1		1.28796e+06	3.98517e+06	650811	626475	3.21781e+07	6.83037e+06	777872	512351	1.52145e+07	3.75882e+07	2.33585e+07	3.07465e+06	37694.8	126878	314510	219618	161253	414850	89142.2	38978.9	28453.6	5386.61	10005.4	67844.9	101803	17245.7	372267	47643.4	59080.2	0	4617.07	1076.46	64226.3
cho1	MCI-12	MCI	F	73	23	29	211.826	617.271	set_010	128.1		4.81429e+06	1.00604e+07	1.6306e+06	1.23187e+06	5.98156e+07	1.50688e+07	1.81533e+06	1.06008e+06	3.04201e+07	7.3678e+07	4.8913e+07	5.84093e+06	102534	322501	797760	469258	392039	743600	107589	111707	52948.4	23407.7	22476.8	157211	239110	77951.6	358857	127026	89102.5	461.538	13241.1	23557.3	106415
cho1	MCI-13	MCI	F	78	25	20	138.365	659.568	set_011	131.1		2.8721e+06	4.41992e+06	1.07581e+06	641782	4.95066e+07	1.10134e+07	937075	666177	2.26514e+07	6.78305e+07	3.70149e+07	3.82861e+06	116789	183067	402566	323389	270440	819379	244596	70539.3	32939.1	10776.4	7386.61	129653	271263	45439	1.11777e+06	98085.6	75640.2	307.384	5078.3	10437.3	73771.7
cho1	MCI-14	MCI	M	75	23	31	695.332	899.34	set_012	127.1		728318	1.22103e+06	164303	385311	1.62095e+07	1.75268e+06	570140	193826	1.40978e+07	1.25103e+07	8.51946e+06	881232	7331.44	164651	189916	136494	131898	539973	46759.9	56770.9	46862.1	4846.43	7080.46	60526	75497.3	27413.7	350229	109232	130583	768.768	10314.8	7695.84	52226.4
cho1	MCI-15	MCI	F	68	26	17	438.718	145.335	set_012	130.1		1.88487e+06	6.29314e+06	912899	1.62781e+06	5.61089e+07	1.15144e+07	1.71828e+06	962987	2.50458e+07	7.68702e+07	5.71459e+07	5.73296e+06	35889	289823	664959	502531	399096	705812	65971.9	143746	81048.4	13393.7	11852.3	122346	182733	50267.2	340234	253992	103032	905.66	10469.4	2461.07	71905.8
cho1	MCI-16	MCI	M	72	23	18	307.28	315.887	set_013	127.1		1.34841e+06	4.90848e+06	607274	941657	4.07518e+07	5.9433e+06	1.40096e+06	548218	2.36711e+07	3.95594e+07	2.62089e+07	2.92753e+06	30650	181061	488694	398793	282172	669640	54459.4	68864.4	42373.1	9234.61	12468.5	117275	134475	57387.9	399964	96233.1	105660	0.000619397	6002.3	8771.22	85945.1
cho1	MCI-17	MCI	M	81	28	19	381.035	450.398	set_013	131.1		1.5363e+06	4.52427e+06	1.47053e+06	747184	3.6583e+07	1.54018e+07	1.08914e+06	785421	2.29668e+07	5.67869e+07	3.09574e+07	3.29178e+06	71463.1	227369	475435	319512	244643	712491	59989.5	51661.8	46863.1	6311.1	10927.8	105869	156437	39427.5	323216	86632.4	70804.2	1389.28	4000.77	10155.3	73050
cho1	MCI-18	MCI	M	79	24	26	125.098	120.533	set_015	130.1		1.66487e+06	5.27673e+06	492870	1.16324e+06	3.91875e+07	3.03981e+06	1.34489e+06	419863	2.19814e+07	3.75179e+07	2.09758e+07	2.07267e+06	35161.3	187537	319455	258459	236066	666816	67612.4	58472.5	35876.2	11763.3	11697.1	115124	145388	38044.2	373796	90966.9	79510.2	307.691	8775.38	11082	71770.5
cho1	MCI-19	MCI	F	71	26	19	559.231	1476.76	set_016	128.1		1.91625e+06	5.71906e+06	842641	880987	5.47654e+07	9.21488e+06	1.56238e+06	656680	3.04864e+07	7.50917e+07	4.52502e+07	5.99689e+06	142406	253821	721928	476537	382297	857624	235072	92985.8	44852.7	10314.1	8156.3	132680	387155	37961.9	1.31639e+06	118824	76422.7	0	2875.88	7539.06	95379.5
cho1	MCI-20	MCI	M	81	27	18	397.764		set_016	130.1		2.18262e+06	6.63633e+06	654364	1.24822e+06	4.38304e+07	5.82715e+06	1.57168e+06	597811	3.78056e+07	4.79179e+07	3.33894e+07	3.977e+06	33522.7	287342	457771	264929	177911	548037	42876	76730.3	42531.6	7234.35	9079.07	105385	94781.4	43126.6	326616	104276	69920.6	0	5233.07	5845.99	83172.8
cho1	MCI-21	MCI	F	82	27	14			set_016	131.1		1.45271e+06	6.37359e+06	968296	1.03624e+06	4.96856e+07	1.11159e+07	1.67877e+06	947176	2.31751e+07	6.31474e+07	4.2131e+07	5.56702e+06	135416	112343	517505	484075	457247	841154	357431	37121.4	32164.2	11238.3	7387.53	126874	441733	39277.9	1.00972e+06	50269.6	62728.1	615.748	6233.12	35722.9	88104.3
						QC sample area
											TMT-lipid	FA(12:0)	FA(14:0)	FA(14:1)	FA(15:0)	FA(16:0)	FA(16:1)	FA(17:0)	FA(17:1)	FA(18:0)	FA(18:1)	FA(18:2)	FA(18:3)	FA(18:4)	FA(20:0)	FA(20:1)	FA(20:2)	FA(20:3)	FA(20:4)	FA(20:5)	FA(22:0)	FA(22:1)	FA(22:2)	FA(22:3) 2peaks	FA(22:4)	FA(22:5) 1st	FA(22:5) 2nd	FA(22:6)	FA(24:0)	FA(24:1)	FA(24:3)	FA(24:4)	FA(24:5)	FA(24:6)
											Q1	502.45	530.45	528.45	544.45	558.45	556.45	572.45	570.45	586.45	584.45	582.45	580.45	578.45	614.55	612.55	610.55	608.55	606.55	604.55	642.55	640.55	638.55	636.55	634.55	632.55	632.55	630.55	670.55	668.55	664.55	662.55	660.55	658.55
											peak area integration start (min)	16.176	17.189	16.359	17.261	17.766	17.045	18.408	17.694	19.025	18.304	17.548	16.794	16.673	19.998	19.218	18.45	17.942	17.694	17.081	21.245	19.999	19.352	18.815	18.34	17.787	18.083	17.262	22.2352	21.191	19.749	18.704	18.201	17.911
								MS	set	Q3	peak area integration end (min)	16.763	17.728	17.595	18.161	18.738	18.162	19.086	18.63	19.6	18.882	18.269	17.801	17.265	20.719	19.808	19.279	18.577	18.125	17.62	21.747	20.973	20.036	19.309	18.639	18.1	18.4	18.018	23.064	22.018	20.145	20.145	19.028	18.668
								LCMS-8040	set_001	126.1		1.2592e+06	3.7767e+06	660882	645654	2.87034e+07	7.24416e+06	1.06118e+06	518390	1.9297e+07	3.55414e+07	2.33757e+07	3.38134e+06	50359	175953	446233	271870	232947	526192	72833.7	62958	43770.7	7692.45	7848.15	87334.4	147284	38350	414983	63734.7	62797.8	308.362	6310.96	10003.2	65147.5
								LCMS-8040	set_002	126.1		1.27207e+06	3.75047e+06	584512	657146	3.62272e+07	6.55145e+06	1.05937e+06	489162	2.15423e+07	4.61657e+07	2.60456e+07	2.78639e+06	42309.9	182931	439400	287445	214652	608691	76357.1	67729.9	32633.3	12161.8	8925.69	101626	141714	39275.1	396735	122851	74252.4	308.044	6156.15	8619.69	50382.2
								LCMS-8040	set_003	126.1		1.38208e+06	3.93099e+06	633658	786390	3.44527e+07	6.81587e+06	1.07774e+06	532493	2.08786e+07	4.43676e+07	2.52419e+07	2.91482e+06	43056.7	184424	419946	299323	232145	628740	83262.4	87257.5	47325.8	5848.46	7233.53	108091	163449	42509.4	409665	128106	83353.9	618.048	4308.77	7540.15	47740.5
								LCMS-8040	set_004	126.1		1.34369e+06	3.91525e+06	665248	621716	3.32163e+07	7.00888e+06	1.06792e+06	524990	2.06912e+07	4.71104e+07	2.68173e+07	3.0762e+06	41015.1	167382	483739	285926	255115	660956	97344.3	66520	40362.1	8311.84	13391.5	115752	165040	43431.7	418120	69769.5	81366	1384.61	8774.92	12774.8	55134.8
								LCMS-8040	set_005	126.1		1.51534e+06	4.36288e+06	694022	837723	3.8618e+07	7.02347e+06	1.17859e+06	536802	2.25269e+07	4.78314e+07	2.87458e+07	3.09016e+06	35066.5	222424	449914	285965	253803	657638	93287.5	81637.3	44235.3	8772.46	10004.9	93542.6	158449	57355.9	447334	125170	80747.4	0	5849.84	6617.69	49433.5
								LCMS-8040	set_006	126.1		1.3604e+06	3.53694e+06	630249	571822	3.19345e+07	6.41711e+06	978629	461021	1.84682e+07	4.24456e+07	2.33803e+07	2.72396e+06	32438.7	158772	387894	277745	220404	532319	85386.9	48414.8	38352.1	4001.38	6925.23	98286.9	144249	41122.6	409177	67136	75338.8	307.692	6896.89	5691.99	44658.6
								LCMS-8040	set_007	126.1		1.24046e+06	3.86514e+06	601096	764174	3.35835e+07	6.24377e+06	1.08176e+06	448061	2.07236e+07	4.38565e+07	2.39436e+07	2.75971e+06	42294.3	190000	418141	270946	237471	540171	82751	87102.1	36962.7	9544	7432.12	95712.1	150567	35905.7	403358	121608	68372.9	1233.28	6465.38	8309.22	49126.8
								LCMS-8040	set_008	126.1		1.38783e+06	3.73517e+06	626104	695501	3.68306e+07	6.53353e+06	1.06008e+06	515085	2.11068e+07	4.99905e+07	2.65112e+07	2.84612e+06	40248.4	168525	435124	288674	245549	655459	86396.1	56616.4	41136.2	11082	8158	117388	162488	52832	387187	89574.6	61716.8	2618.82	8621.38	6617.53	47890.3
								LCMS-8040	set_009	126.1		1.29008e+06	3.59859e+06	593244	665420	3.29826e+07	6.84833e+06	1.0327e+06	479503	1.9634e+07	4.30447e+07	2.51637e+07	2.94449e+06	39021.8	172015	434499	285597	220224	655710	77668.8	52434.8	46243.3	9236	11544.1	102527	162890	46979.1	396147	92363.4	75950.6	615.582	6926.77	8772.46	44661.2
								LCMS-8040	set_010	126.1		1.38783e+06	4.07609e+06	791636	678129	3.00349e+07	7.73001e+06	1.16825e+06	554212	2.06238e+07	3.89236e+07	2.38409e+07	3.60579e+06	48447.7	211416	480167	315064	256111	541637	100629	77040.7	43599.5	8004.3	10620.6	99196.9	158820	49908.3	473649	86168.7	80594	615.076	7544.15	9232.76	65760.8
								LCMS-8040	set_011	126.1		1.48428e+06	4.41848e+06	694942	840777	4.21643e+07	7.54551e+06	1.23312e+06	610605	2.59081e+07	5.69082e+07	3.05281e+07	3.16174e+06	34461.1	241461	487937	320793	255065	698493	109135	93909.1	58153.7	8465.38	12467.9	128154	186892	59022.5	469177	131519	84770	153.888	8466.92	10928.6	55749.8
								LCMS-8040	set_012	126.1		1.42851e+06	3.93666e+06	612159	683910	3.97675e+07	6.99558e+06	1.19772e+06	534371	2.46861e+07	4.9124e+07	2.69311e+07	2.97517e+06	47949	207675	489638	312590	229569	602828	90090.2	60482.7	44386.9	5540.46	11390	115706	170801	44552.7	420206	99789.5	90655.2	307.692	13087.7	10157.4	50305.7
								LCMS-8040	set_013	126.1		1.59027e+06	4.18406e+06	740545	686633	3.24786e+07	7.08966e+06	1.07275e+06	554252	2.17503e+07	4.2222e+07	2.59285e+07	3.15758e+06	36629.7	188963	448390	293207	237156	612909	93291.2	63268.9	43924.3	10313.4	12006.3	102555	146192	47751.2	435646	101337	68367.9	769.076	7081.23	7696	51752.9
								LCMS-8040	set_014	126.1		1.38518e+06	3.87707e+06	728517	681474	3.47173e+07	6.84675e+06	1.07264e+06	518610	2.23616e+07	4.36186e+07	2.54919e+07	3.05488e+06	44540.1	188530	454630	298501	229685	617036	93865.4	49072.8	51506.3	6771.38	5847.07	114942	164969	44972.6	423417	73483.8	74868.3	1230.5	4309.07	9236	41730.5
								LCMS-8040	set_015	126.1		1.49256e+06	3.95368e+06	660399	750724	3.6528e+07	6.7962e+06	1.09974e+06	530118	2.14202e+07	4.88472e+07	2.67596e+07	2.95847e+06	39693.6	187569	451017	291615	242212	633230	96124.3	65435.8	39434.9	8311.85	9697.07	111892	159893	54989.9	397967	80134	72392.7	1077.77	8957.58	10156.6	49998.2
								LCMS-8040	set_016	126.1		1.49362e+06	3.9297e+06	715756	649377	3.26854e+07	7.29459e+06	1.04998e+06	527321	2.06706e+07	4.25322e+07	2.48544e+07	3.26589e+06	44754.2	191140	458634	283024	236607	559927	80894.9	64662.7	44058.6	10313.7	7848.46	101337	169246	42818.5	429210	82765.7	83229.2	923.43	6617.69	11388.6	50668.3
