# Supplementary material for: Isobaric mass tagging and triple quadrupole mass spectrometry to determine lipid biomarker candidates for Alzheimer's disease
Source: PLoS One. 2019 Dec 10;14(12):e0226073. doi: 10.1371/journal.pone.0226073 (PMC6903722; doi:10.1371/journal.pone.0226073)
Supplement: S10 Table — (XLSX) [file pone.0226073.s010.xlsx]

## Sheet: Area_Fatty Acids_Cohot2
											TMT-lipid	FA(12:0)	FA(14:0)	FA(14:1)	FA(15:0)	FA(16:0)	FA(16:1)	FA(17:0)	FA(17:1)	FA(18:0)	FA(18:1)	FA(18:2)	FA(18:3)	FA(18:4)	FA(20:0)	FA(20:1)	FA(20:2)	FA(20:3)	FA(20:4)	FA(20:5)	FA(22:0)	FA(22:1)	FA(22:2)	FA(22:3) 2peaks	FA(22:4)	FA(22:5) 1st	FA(22:5) 2nd	FA(22:6)	FA(24:0)	FA(24:1)	FA(24:3)	FA(24:4)	FA(24:5)	FA(24:6)
											Q1	502.45	530.45	528.45	544.45	558.45	556.45	572.45	570.45	586.45	584.45	582.45	580.45	578.45	614.55	612.55	610.55	608.55	606.55	604.55	642.55	640.55	638.55	636.55	634.55	632.55	632.55	630.55	670.55	668.55	664.55	662.55	660.55	658.55
											peak area integration start (min)	16.919	17.862	16.742	18.204	18.75	17.784	19.138	18.472	19.827	18.988	17.985	17.345	16.665	20.44	19.995	19.214	18.264	18.116	17.807	22.118	20.968	20.2	19.558	18.903	18.455	18.775	18.211	22.819	22.083	20.22	19.837	19.202	18.793
cohort	ID	Disease	Gender	Age	MMSE	ADAS	a-beta 1-42 (pg/mL) (MSD)	Total Tau (pg/mL)	Sample set	Q3	peak area integration end (min)	17.217	18.117	18.017	18.609	19.159	18.618	19.686	19.05	20.263	19.525	18.93	18.34	17.787	21.37	20.571	19.784	19.309	18.651	18.068	22.643	21.635	20.732	19.996	19.322	18.68	19.018	18.42	23.831	22.936	21.745	20.115	19.689	19.358
cho2	AD-01	AD	M	82	14	40			set_101	127.1		6.78247e+06	2.24359e+07	2.26038e+06	3.12321e+06	9.03437e+07	1.55118e+07	3.34445e+06	1.27123e+06	8.86843e+07	1.15866e+08	6.34626e+07	6.12757e+06	254325	1.04991e+06	1.17666e+06	870878	763342	1.41544e+06	159587	473522	128971	34398	47376.4	324859	446134	151942	1.09197e+06	866185	482281	5378.29	19351.6	43509.8	435718
cho2	AD-02	AD	M	77	17	36			set_101	130.1		6.31564e+06	3.03128e+07	3.81252e+06	4.62146e+06	1.2931e+08	3.90688e+07	6.64049e+06	3.45028e+06	1.12869e+08	2.28064e+08	1.25753e+08	1.79608e+07	153006	1.55204e+06	5.00009e+06	4.13983e+06	2.72236e+06	3.5976e+06	316409	761648	345719	132911	157904	948065	1.17761e+06	476468	3.1468e+06	1.51032e+06	1.17383e+06	17975.9	42241.3	249542	560336
cho2	AD-03	AD	M	87	13	37			set_102	127.1		1.07158e+07	2.58837e+07	3.98926e+06	2.7483e+06	9.98115e+07	1.9217e+07	3.41427e+06	1.48434e+06	9.1977e+07	1.44802e+08	8.99648e+07	1.39825e+07	428010	858218	1.32046e+06	1.46473e+06	1.4911e+06	3.04482e+06	474657	325693	144797	57109.4	73478	704717	1.12643e+06	281798	1.67732e+06	751792	672328	12051.4	45431.6	67049.2	381981
cho2	AD-04	AD	F	73	2	77			set_102	130.1		1.99688e+07	7.7809e+07	1.73737e+07	1.91174e+07	1.56042e+08	1.27974e+08	1.19482e+07	9.30199e+06	1.13217e+08	2.90371e+08	1.73448e+08	3.84019e+07	432328	1.54266e+06	4.76646e+06	4.32038e+06	2.45508e+06	5.05285e+06	674978	1.16162e+06	311113	179621	119333	1.08188e+06	2.11456e+06	491096	4.13868e+06	2.04423e+06	719595	10478.9	11428.4	570518	652066
cho2	AD-05	AD	M	80	21	23			set_103	127.1		3.87644e+06	9.2372e+06	1.83843e+06	1.15379e+06	7.0825e+07	1.32494e+07	2.16079e+06	709631	8.5851e+07	9.88807e+07	6.11177e+07	7.77537e+06	280019	895494	1.03401e+06	1.1635e+06	776665	2.60977e+06	224485	353427	202633	46453.4	55268.3	385077	395584	141865	983661	723048	593946	19322.9	28750.6	41984.1	434277
cho2	AD-06	AD	F	55	21	33	924.605	282.531	set_103	129.1		8.62962e+06	6.58757e+07	8.79942e+06	5.07407e+06	1.55431e+08	9.46868e+07	6.79602e+06	5.4488e+06	1.16896e+08	2.12462e+08	1.42322e+08	2.25183e+07	435909	6.74169e+06	7.17053e+06	3.09031e+06	3.12531e+06	5.98898e+06	826379	1.41355e+07	758343	117725	163970	1.05181e+06	1.55187e+06	484772	3.27733e+06	1.37642e+07	1.26794e+06	14670.1	65853.2	171772	771702
cho2	AD-07	AD	F	77	9	73			set_103	131.1		5.44003e+06	1.63016e+07	2.12797e+06	1.62853e+06	8.89253e+07	2.37192e+07	2.6512e+06	1.75478e+06	7.72534e+07	1.36134e+08	7.95663e+07	5.13644e+06	71885.5	801249	1.50332e+06	1.117e+06	917877	2.703e+06	157155	252163	183369	52972.2	65176	468945	469253	210283	1.32511e+06	474746	625545	15129.5	24558.7	272037	477099
cho2	AD-08	AD	F	68	18	34			set_104	131.1		1.19916e+07	6.11441e+07	1.89687e+07	4.06353e+06	1.51952e+08	1.27871e+08	5.09261e+06	6.05543e+06	1.19115e+08	2.54601e+08	1.38791e+08	2.43042e+07	579257	931972	4.80462e+06	4.59474e+06	4.36433e+06	8.02219e+06	1.26333e+06	314757	268940	201251	291838	2.04825e+06	3.82807e+06	756290	3.98882e+06	901927	855216	20409.3	85101.2	201143	734612
cho2	AD-09	AD	F	87	21	26	573.178	724.345	set_105	129.1		6.37518e+06	1.89713e+07	3.86269e+06	1.97221e+06	9.15798e+07	2.9187e+07	3.28289e+06	2.1797e+06	9.09219e+07	1.60535e+08	1.01846e+08	1.41791e+07	189114	1.05084e+06	1.54008e+06	1.60194e+06	1.09344e+06	2.39063e+06	261025	620824	293649	65987.4	60455.9	465761	666530	184361	1.45456e+06	850374	568227	9431.13	18215.7	310955	379408
cho2	AD-10	AD	F	76	25	23	234.103	366.244	set_105	130.1		1.44712e+07	6.12026e+07	1.1855e+07	5.34639e+06	1.47611e+08	9.21277e+07	7.29684e+06	5.98217e+06	1.2208e+08	2.49517e+08	1.5656e+08	4.50884e+07	466899	1.56456e+06	4.59046e+06	3.70408e+06	2.58438e+06	4.70748e+06	490053	786040	319579	109548	137768	1.0633e+06	1.86591e+06	449978	3.44199e+06	1.07783e+06	833974	8756.08	38139.3	166185	642574
cho2	AD-11	AD	F	92	22	31	448.203	832.882	set_106	128.1		1.19048e+07	3.86224e+07	6.24583e+06	3.28474e+06	1.18759e+08	6.27409e+07	5.22835e+06	4.35311e+06	9.11419e+07	1.77807e+08	1.25928e+08	3.06442e+07	348433	792891	2.05073e+06	2.21807e+06	2.04343e+06	3.32064e+06	506961	354655	181878	70519.1	110503	556855	988913	218963	2.04708e+06	524348	537540	14037.9	28166.8	279111	530017
cho2	AD-12	AD	M	55	20	30	486.95	142.341	set_106	130.1		8.59132e+06	3.91218e+07	1.2965e+07	3.65941e+06	1.35142e+08	6.30571e+07	5.81487e+06	3.66786e+06	1.13477e+08	1.96466e+08	1.1558e+08	1.73292e+07	230045	1.25471e+06	3.92163e+06	4.3023e+06	2.68486e+06	6.39495e+06	529580	403110	365804	171816	156413	1.70913e+06	1.79766e+06	656602	4.13005e+06	785344	965840	22534.7	69351.5	124134	564409
cho2	AD-13	AD	M	75	22	22	710.348	428.34	set_107	128.1		4.93881e+06	1.20064e+07	1.34503e+06	1.79089e+06	8.7307e+07	1.14271e+07	2.13268e+06	801276	8.70198e+07	1.13091e+08	7.84215e+07	8.73741e+06	128689	1.00913e+06	887501	984604	799314	2.05591e+06	169983	425208	180331	41684.3	58191.2	409850	447610	159763	1.18136e+06	709046	606012	7840.29	29261	48527.4	496809
cho2	AD-14	AD	F	58	25	23	910.687	294.028	set_107	130.1		7.08167e+06	1.70645e+07	1.47428e+06	3.10372e+06	9.29053e+07	1.28047e+07	3.27429e+06	1.3139e+06	8.90071e+07	9.08062e+07	4.57773e+07	3.74309e+06	388692	1.24296e+06	1.60808e+06	881812	911931	1.94042e+06	1.12196e+06	462352	783930	170887	70905.9	393494	705056	152497	2.91371e+06	955805	1.06865e+06	12974.4	23965.9	159185	547986
cho2	AD-15	AD	M	62	20	20	347.398	654.104	set_108	127.1		1.00132e+07	2.57367e+07	2.26914e+06	2.3164e+06	8.95976e+07	1.31616e+07	3.04581e+06	1.18508e+06	9.16882e+07	1.1504e+08	8.02672e+07	8.29838e+06	176856	1.03437e+06	1.27152e+06	1.16125e+06	900679	2.18899e+06	270999	354746	154061	61815.1	70737.6	328581	695125	113680	1.60819e+06	542592	495224	13097	30328.1	80362.5	473593
cho2	AD-16	AD	F	87	22	34	202.797	481.596	set_108	129.1		8.87443e+06	3.74447e+07	7.84351e+06	3.46532e+06	9.67039e+07	6.21095e+07	4.63696e+06	3.48088e+06	9.11685e+07	1.59049e+08	8.12593e+07	9.97241e+06	414048	1.10564e+06	2.10862e+06	1.48452e+06	1.45428e+06	3.01525e+06	430378	291113	171838	72640.5	95972	627909	924861	180607	1.87769e+06	465512	738350	5763.31	41314.9	86118.2	558750
cho2	AD-17	AD	M	62	26	30	857.102	231.232	set_109	127.1		1.01184e+07	5.45929e+07	7.01529e+06	5.84921e+06	1.51768e+08	6.82683e+07	1.15946e+07	5.91309e+06	1.31431e+08	2.32975e+08	1.47437e+08	3.2849e+07	506742	1.96384e+06	5.01293e+06	3.66846e+06	2.70311e+06	4.83878e+06	636065	663472	333068	121556	145746	844289	1.51613e+06	452550	3.88873e+06	993668	1.08627e+06	31154.5	60080.3	129187	559803
cho2	AD-18	AD	M	82	15	52			set_109	129.1		9.80072e+06	4.83394e+07	6.12573e+06	6.34302e+06	1.30162e+08	5.44665e+07	8.67949e+06	3.8267e+06	1.20212e+08	1.99593e+08	1.12116e+08	1.50563e+07	261048	2.04455e+06	4.83408e+06	3.00694e+06	2.20516e+06	3.95135e+06	457521	886436	291020	93611	143049	1.03542e+06	1.64353e+06	254461	2.44249e+06	1.61154e+06	648198	21857.3	56349.3	98462.5	444723
cho2	AD-19	AD	M	85	19	36	513.389	397.971	set_110	127.1		5.53852e+07	4.81895e+07	5.98154e+06	3.06026e+06	1.0659e+08	3.55657e+07	4.12202e+06	2.29156e+06	9.94649e+07	1.64091e+08	1.04052e+08	1.62624e+07	257950	1.07895e+06	2.32104e+06	2.37027e+06	1.63231e+06	3.59533e+06	645602	343328	222566	78438.3	66776.1	629269	1.46611e+06	270843	3.55479e+06	656475	711576	1434.99	23499	78732	547929
cho2	AD-20	AD	F	81	10	61			set_110	128.1		2.16165e+07	5.46573e+07	9.23244e+06	4.69127e+06	1.37033e+08	7.5245e+07	7.20249e+06	4.97687e+06	1.21698e+08	2.15676e+08	1.3248e+08	2.32609e+07	465264	1.13468e+06	4.06245e+06	4.05676e+06	2.99245e+06	4.00595e+06	605493	421800	274349	79403.4	164874	1.14882e+06	2.09725e+06	559575	4.7346e+06	706434	759627	7312.98	28162.8	325857	649310
cho2	AD-21	AD	M	79	24	14	564.321	220.364	set_110	131.1		9.15592e+06	2.44625e+07	3.31206e+06	2.59401e+06	1.11357e+08	1.86024e+07	3.65484e+06	1.66498e+06	1.02211e+08	1.52879e+08	1.0073e+08	1.32464e+07	200812	1.22964e+06	1.93243e+06	1.85676e+06	1.45079e+06	3.30162e+06	755336	666341	199556	47557.9	52129	575556	1.4562e+06	215815	4.29892e+06	1.06554e+06	524483	8257.25	29706.4	68950.9	523959
cho2	AD-22	AD	F	85	18	42			set_112	128.1		1.91652e+07	7.81175e+07	1.67931e+07	7.69997e+06	1.57414e+08	1.10359e+08	1.2211e+07	9.57565e+06	1.30708e+08	2.42436e+08	1.48426e+08	4.35401e+07	980009	1.54111e+06	6.42768e+06	5.79662e+06	4.89405e+06	9.47145e+06	1.57385e+06	412474	365571	188914	290588	2.22999e+06	5.4274e+06	1.20569e+06	1.07721e+07	807754	1.02977e+06	29314.7	105236	315866	792716
cho2	AD-23	AD	F	70	14	41	458.43	334.649	set_112	130.1		1.12071e+07	5.45667e+07	7.19338e+06	5.58284e+06	1.29245e+08	7.30176e+07	6.65632e+06	4.33868e+06	1.01369e+08	1.87573e+08	1.00074e+08	1.59148e+07	373682	1.24796e+06	3.07773e+06	2.04666e+06	2.27074e+06	4.91219e+06	1.43554e+06	503853	254764	85658.7	143317	628149	1.41846e+06	334968	4.03791e+06	679306	602751	3145.05	52758.1	95754.9	658347
cho2	AD-24	AD	F	72	19	32			set_113	127.1		2.23827e+07	5.0084e+07	1.04457e+07	5.54128e+06	1.36074e+08	8.97866e+07	6.89582e+06	5.71832e+06	1.09686e+08	2.04888e+08	1.3501e+08	2.24322e+07	571089	1.43826e+06	4.18591e+06	3.21504e+06	2.10838e+06	4.95808e+06	481626	588358	312138	95852.2	118408	1.16486e+06	1.57049e+06	337295	1.76002e+06	1.08695e+06	798843	17193.1	56438.8	135143	461965
cho2	AD-25	AD	M	66	13	49			set_113	130.1		4.63874e+06	1.23962e+07	1.0981e+06	2.60776e+06	6.6596e+07	7.49899e+06	2.30907e+06	834186	7.48989e+07	7.89644e+07	4.45483e+07	3.31329e+06	64646	904410	792120	435373	396578	1.43336e+06	147111	461739	297790	29759.7	31136.3	160105	177541	52532.5	798931	793940	574896	8648.09	10455	73323.4	368344
cho2	AD-26	AD	M	76	15	49			set_114	129.1		1.31605e+07	4.82437e+07	8.23049e+06	4.78178e+06	1.24488e+08	6.11462e+07	6.12955e+06	3.90294e+06	1.01092e+08	1.8765e+08	1.26719e+08	2.57763e+07	406673	1.32659e+06	2.78309e+06	2.64849e+06	1.6704e+06	4.28203e+06	429403	366124	257904	77715	74141	802951	1.20136e+06	322852	2.75381e+06	673364	608438	15719	47010.2	83252.1	426910
cho2	AD-27	AD	M	79	26	26			set_114	130.1		1.43809e+07	4.95942e+07	4.95076e+06	7.00892e+06	1.21697e+08	2.49839e+07	8.477e+06	3.20141e+06	1.13546e+08	1.62638e+08	8.36342e+07	9.05326e+06	158280	1.26545e+06	1.94261e+06	1.60679e+06	1.35469e+06	2.83251e+06	331888	319422	318285	46070.9	88688.3	603675	959557	207125	1.8854e+06	627229	522612	22529.7	44905.1	168162	462462
cho2	Cont-01	C	M	76	30				set_101	128.1		5.96319e+06	1.66218e+07	1.96391e+06	2.584e+06	7.85944e+07	1.23186e+07	2.97476e+06	1.01707e+06	9.24316e+07	1.07703e+08	5.52922e+07	6.98907e+06	314848	1.23418e+06	1.02496e+06	761020	885925	2.18206e+06	473183	429618	182956	28153.3	44544.2	298177	655807	148629	2.15469e+06	919776	574657	7682.98	14277.6	63269	396556
cho2	Cont-02	C	F	75	30				set_101	131.1		5.61318e+06	1.2563e+07	1.16104e+06	1.79948e+06	1.00499e+08	9.11401e+06	2.39425e+06	914603	8.88645e+07	1.27026e+08	7.36314e+07	5.3093e+06	59661.8	1.37634e+06	1.27289e+06	1.01817e+06	767789	1.7075e+06	145018	609840	150543	46386.4	50901.6	319081	389970	220233	1.74718e+06	1.13495e+06	682021	34648.2	30229.3	193980	412136
cho2	Cont-03	C	M	75	30				set_102	128.1		5.62305e+06	1.26281e+07	2.35376e+06	1.65149e+06	6.18858e+07	1.27582e+07	1.71104e+06	654975	7.17648e+07	7.1015e+07	4.43938e+07	7.44421e+06	516405	767923	604540	559012	504737	1.17616e+06	151763	366957	113506	28002.6	33296.4	231200	315498	62596.2	961903	858788	483892	14010.1	10932.4	299208	328748
cho2	Cont-04	C	F	77	30				set_102	131.1		4.32118e+06	7.08549e+06	483849	1.48755e+06	3.67204e+07	2.70152e+06	1.47266e+06	363532	6.51021e+07	3.10171e+07	1.64168e+07	2.19658e+06	61620.7	859399	412592	272752	336742	1.07933e+06	528508	357289	119467	8233.19	11305.9	122047	354804	31967.3	1.34174e+06	680032	535588	9954.92	16153.4	23318.5	294812
cho2	Cont-05	C	M	78	30				set_103	130.1		5.49829e+06	1.79974e+07	2.18873e+06	3.12888e+06	9.19363e+07	1.65224e+07	3.52805e+06	1.6684e+06	9.42002e+07	1.49138e+08	8.29429e+07	1.041e+07	134997	1.17621e+06	1.86867e+06	1.40389e+06	1.00743e+06	2.62813e+06	408894	488868	242843	59102.1	59904.8	456499	807909	158241	1.99718e+06	773105	697517	9043.33	16185.1	135721	587309
cho2	Cont-07	C	F	78	30				set_104	130.1		1.51671e+07	7.23485e+07	1.38602e+07	9.07553e+06	1.46742e+08	1.10384e+08	8.90263e+06	8.14773e+06	1.14221e+08	2.45595e+08	1.46179e+08	2.21115e+07	319488	1.09792e+06	4.15004e+06	3.95309e+06	4.54691e+06	9.52097e+06	1.11732e+06	347052	259087	111545	214601	1.86954e+06	2.90824e+06	761722	5.97208e+06	686742	911727	19309.5	43436.2	489277	661603
cho2	Cont-08	C	M	85	30				set_105	127.1		3.78427e+06	8.84795e+06	1.04962e+06	1.41792e+06	5.43375e+07	5.88393e+06	1.61789e+06	488198	7.6868e+07	5.21093e+07	2.90666e+07	3.36284e+06	208440	878447	634398	550240	866008	2.43597e+06	275802	361486	134954	43066.5	60462.2	525144	599705	132424	1.17231e+06	713952	689587	32154.2	41278.5	68102.8	389372
cho2	Cont-09	C	F	72	30				set_105	131.1		9.75526e+06	3.62873e+07	4.32161e+06	3.97992e+06	9.93833e+07	2.452e+07	3.64549e+06	1.82446e+06	8.88849e+07	1.45678e+08	7.1169e+07	7.31474e+06	265992	1.58661e+06	2.4796e+06	793684	819724	1.37218e+06	776088	575088	1.05513e+06	55903.3	28494.9	195575	817637	79176	2.99917e+06	1.10097e+06	984653	13046.2	15138	106665	423818
cho2	Cont-10	C	F	72	30				set_106	129.1		7.14733e+06	3.35853e+07	5.45986e+06	3.48976e+06	1.20071e+08	5.34062e+07	4.90724e+06	3.71585e+06	9.58502e+07	1.84261e+08	1.1291e+08	1.63428e+07	434865	814895	3.04137e+06	2.42443e+06	2.07331e+06	2.76241e+06	294651	356239	168634	77027.6	96509.2	791050	951219	348454	2.10616e+06	722878	619238	15718.7	42860.4	138172	485628
cho2	Cont-11	C	F	71	30				set_106	131.1		8.26982e+06	2.48966e+07	2.59739e+06	2.54914e+06	1.00925e+08	2.01749e+07	3.4078e+06	1.66886e+06	9.21988e+07	1.46609e+08	1.07444e+08	1.94009e+07	103260	1.15988e+06	1.81494e+06	1.54026e+06	1.05501e+06	2.0173e+06	257736	592323	207342	58931.2	41970.6	444191	743514	201805	2.3438e+06	1.11768e+06	641817	16061.9	35853.4	102607	385086
cho2	Cont-12	C	M	75	30				set_107	129.1		5.0912e+06	1.41398e+07	1.77052e+06	1.92336e+06	8.90888e+07	1.29604e+07	2.44156e+06	1.04942e+06	9.15418e+07	9.98228e+07	6.75399e+07	5.6673e+06	191512	993824	881379	999699	740521	1.71679e+06	133666	278456	130281	59683.8	61611	425039	405082	124079	1.10558e+06	507535	474211	2681.76	32896.6	68341.3	439446
cho2	Cont-13	C	M	75	30				set_108	128.1		1.19248e+07	5.3946e+07	6.41818e+06	4.28973e+06	1.37613e+08	6.81069e+07	5.90066e+06	3.83596e+06	1.10343e+08	1.87837e+08	1.18303e+08	2.75528e+07	606301	1.38137e+06	3.18629e+06	2.53657e+06	2.14863e+06	3.53858e+06	1.62976e+06	426414	222944	84903.2	69349.6	686701	2.43447e+06	227865	6.0858e+06	856803	832421	18235.1	29807.5	189580	703291
cho2	Cont-14	C	F	85	30				set_108	130.1		1.56429e+07	6.81695e+07	1.16917e+07	7.71647e+06	1.45124e+08	7.89295e+07	1.15861e+07	6.11216e+06	1.38637e+08	2.38371e+08	1.3618e+08	2.57497e+07	336907	2.31437e+06	6.57266e+06	4.68988e+06	2.49148e+06	4.11221e+06	699675	595392	453275	201847	193566	1.40393e+06	2.5967e+06	645998	6.49187e+06	983303	1.06005e+06	17286.2	65747.8	150847	750988
cho2	Cont-15	C	M	79	30				set_109	128.1		1.21653e+07	4.58526e+07	5.84514e+06	4.30487e+06	1.34887e+08	5.72822e+07	7.03398e+06	4.44819e+06	1.09799e+08	2.10926e+08	1.29064e+08	1.87191e+07	283417	1.32323e+06	4.17127e+06	3.06856e+06	2.33102e+06	4.29686e+06	386294	423395	360518	146920	145749	973840	1.27852e+06	489968	3.11854e+06	692656	886356	23508.1	57401.4	100309	546216
cho2	Cont-16	C	F	72	30				set_109	130.1		6.4889e+06	1.65452e+07	1.61152e+06	2.81972e+06	7.73987e+07	1.21632e+07	2.66859e+06	1.11402e+06	7.82061e+07	9.22392e+07	6.58358e+07	1.06103e+07	284220	1.2191e+06	1.20173e+06	836346	1.02753e+06	2.30529e+06	979373	608612	220082	69552.2	70865.4	440353	1.17613e+06	177334	3.2065e+06	1.08844e+06	628149	27629.6	40848.8	149558	402212
cho2	Cont-17	C	M	76	30				set_110	129.1		8.93638e+06	2.67542e+07	2.60287e+06	3.16298e+06	9.06279e+07	1.42939e+07	3.29224e+06	1.24485e+06	9.27344e+07	1.29515e+08	7.30448e+07	6.77444e+06	238676	1.09384e+06	1.3047e+06	1.19467e+06	1.09448e+06	1.67512e+06	273991	377198	162681	48962.2	50458.1	410282	559879	165380	1.52393e+06	643110	490276	6263.72	25053.6	44731.8	530417
cho2	Cont-18	C	M	72	30				set_111	127.1		3.76189e+06	8.60515e+06	1.0733e+06	1.52486e+06	5.04365e+07	5.52066e+06	1.64864e+06	464681	7.52801e+07	4.75179e+07	2.13002e+07	2.29721e+06	135322	879984	516789	459521	497072	1.27212e+06	210873	304235	95168.7	26698.5	36598.9	252130	358712	99055.5	1.41753e+06	594289	396057	5739.34	24548	34097.2	335992
cho2	Cont-19	C	F	73	30				set_111	129.1		4.29722e+06	1.04359e+07	1.80506e+06	1.39357e+06	6.92464e+07	9.44035e+06	1.63327e+06	612224	7.74843e+07	7.29635e+07	6.72598e+07	1.0034e+07	301604	1.00951e+06	612378	522658	585772	1.15325e+06	173312	727949	142228	21320.8	18471.2	222072	313074	120103	832773	1.38048e+06	569164	8858.85	13063.1	167090	421833
cho2	Cont-20	C	F	72	30				set_112	127.1		8.74513e+06	4.96979e+07	7.16553e+06	5.84515e+06	1.15275e+08	4.51384e+07	8.92961e+06	4.46644e+06	1.09063e+08	1.76525e+08	8.95406e+07	1.47428e+07	1.38194e+06	1.3177e+06	3.42598e+06	1.80783e+06	1.76472e+06	2.91439e+06	1.46865e+06	589428	2.42849e+06	89680.5	101963	539721	1.62296e+06	293969	5.86606e+06	923477	1.44211e+06	36872.6	52302.5	183836	522719
cho2	Cont-21	C	F	68	30				set_112	131.1		4.76523e+06	1.17459e+07	1.35823e+06	1.54658e+06	4.21437e+07	6.15432e+06	1.57664e+06	552231	6.55644e+07	4.64937e+07	2.52215e+07	4.91273e+06	66452.1	878082	468957	393874	452260	1.09101e+06	209008	366200	129810	27675.1	34573.8	137109	314024	55842.5	1.50358e+06	755689	467976	18329.6	12520.3	87242	361045
cho2	Cont-22	C	M	77	30				set_113	129.1		1.51611e+07	5.49696e+07	6.27237e+06	4.73696e+06	1.36908e+08	5.89764e+07	5.84659e+06	3.73865e+06	1.06564e+08	1.94381e+08	1.24012e+08	1.70937e+07	195058	1.52139e+06	4.89361e+06	2.88125e+06	1.77199e+06	3.81335e+06	680044	558495	285824	54510.4	110001	886984	1.26011e+06	191535	3.16387e+06	867815	530213	16244.2	29805.7	61107.5	456015
cho2	Cont-23	C	M	74	30				set_113	131.1		6.2247e+06	1.4464e+07	1.04016e+06	2.26871e+06	6.89978e+07	5.15932e+06	2.18217e+06	755053	7.57366e+07	6.66755e+07	3.4216e+07	2.46678e+06	31179.3	953962	519162	463040	360381	1.20306e+06	188427	360160	97945.9	12445.2	45292.7	233707	296632	92162.9	882937	598276	515122	7859.97	11935.1	36369.4	334989
cho2	Cont-24	C	F	77	30				set_114	128.1		1.6976e+07	4.53699e+07	6.12309e+06	4.45416e+06	1.19064e+08	3.92374e+07	5.21996e+06	2.83671e+06	1.03234e+08	1.72356e+08	1.08021e+08	1.56712e+07	814943	1.35696e+06	2.71692e+06	1.69748e+06	1.24449e+06	2.16235e+06	1.07237e+06	448632	257078	68842.6	63106.8	478917	1.28089e+06	468652	4.87331e+06	793210	619194	24101.6	48569.7	84616.4	420086
cho2	Cont-25	C	F	76	30				set_114	131.1		1.70629e+07	1.87597e+07	2.78927e+06	1.46922e+06	6.61039e+07	1.53667e+07	1.48406e+06	914937	6.87689e+07	8.47562e+07	5.88691e+07	7.67574e+06	178142	705757	714749	642485	614387	1.36242e+06	296260	235785	93780.7	25000.1	47918.7	235310	460698	124533	1.54462e+06	711136	243250	10479.9	10495.9	48958.3	351116
cho2	Cont-6	C	M	75	30				set_104	127.1		7.41483e+06	2.10665e+07	2.56207e+06	3.3095e+06	8.59242e+07	1.78886e+07	3.91538e+06	1.57678e+06	9.30659e+07	1.23753e+08	7.62812e+07	7.65737e+06	226638	1.52468e+06	1.60057e+06	1.21175e+06	1.11483e+06	2.14447e+06	1.6094e+06	341525	187357	52137.1	50407.5	264534	1.41459e+06	145282	4.51511e+06	810981	741887	13282.3	28509.3	108401	411242
cho2	MCI-01	MCI	M	80	17	30	303.713	355.477	set_001	128.1		2.33235e+06	1.05696e+07	2.2131e+06	1.55145e+06	7.4033e+07	2.93517e+07	2.47356e+06	1.65241e+06	3.43279e+07	1.10078e+08	6.07922e+07	7.74102e+06	108353	247215	1.27714e+06	917288	656811	1.3706e+06	183538	47949.5	66518.7	25404	37878.6	307497	434580	117286	730554	60483.2	92516.5	1692.15	12162.8	22324.8	144500
cho2	MCI-02	MCI	F	83	29	23	329.676	396.542	set_101	129.1		9.79784e+06	4.98276e+07	6.96935e+06	5.91082e+06	1.35116e+08	6.26953e+07	8.50623e+06	4.67356e+06	1.1894e+08	2.24125e+08	1.28623e+08	1.9795e+07	394225	1.68823e+06	4.2924e+06	3.35196e+06	2.34742e+06	4.13494e+06	612056	472998	400370	145351	150728	1.08172e+06	1.78338e+06	315197	2.53467e+06	810647	1.02326e+06	21451.8	41313.5	689337	552924
cho2	MCI-03	MCI	F	81	22	21	321.145	516.005	set_102	129.1		8.99364e+06	4.38375e+07	6.41977e+06	4.2388e+06	1.23851e+08	5.17145e+07	5.09254e+06	3.04448e+06	1.03038e+08	1.87424e+08	1.23707e+08	2.0279e+07	280512	1.97576e+06	4.83636e+06	2.6193e+06	2.09961e+06	3.03447e+06	442268	1.23826e+06	406608	89466.5	118904	728744	1.07332e+06	152210	1.53022e+06	1.48105e+06	749442	4704.95	29258.3	87546.6	385098
cho2	MCI-04	MCI	F	70	24	16	543.473	590.292	set_103	128.1		6.67068e+06	2.62418e+07	4.33809e+06	2.57668e+06	1.18843e+08	4.1959e+07	4.3631e+06	2.7787e+06	1.05811e+08	1.83826e+08	1.08963e+08	1.40116e+07	405799	1.41465e+06	2.23461e+06	2.16632e+06	1.9309e+06	4.29678e+06	649867	656729	217694	78331.1	115740	988423	1.14141e+06	360517	2.68418e+06	1.16184e+06	843642	5761.19	63625.4	179137	539791
cho2	MCI-05	MCI	F	77	27	10	772.466	223.919	set_104	128.1		6.58834e+07	2.89451e+07	2.12661e+06	1.30771e+06	6.28276e+07	1.17642e+07	1.67305e+06	599735	8.09573e+07	7.93205e+07	4.53015e+07	5.37437e+06	309956	850131	731036	552413	714603	2.12567e+06	377592	381046	138339	25092.3	42233	266166	437267	118621	1.70056e+06	814222	480653	6708.83	33902.5	28486.5	367325
cho2	MCI-06	MCI	M	77	23	14	438.272	520.807	set_105	128.1		8.08215e+06	5.26282e+07	5.63603e+06	6.01704e+06	1.37694e+08	3.34172e+07	8.20064e+06	3.05314e+06	1.22218e+08	1.90047e+08	1.29876e+08	2.5924e+07	759659	1.41034e+06	3.21503e+06	4.00731e+06	2.23006e+06	3.76433e+06	636185	493834	270746	126706	154122	1.08873e+06	1.77257e+06	341638	4.91705e+06	692207	957723	12034.7	66310.4	239284	519774
cho2	MCI-07	MCI	F	83	21	33	410.155	481.624	set_104	129.1		8.76041e+06	1.66965e+07	3.81916e+06	1.90262e+06	8.55909e+07	1.38151e+07	2.13394e+06	717548	8.574e+07	9.62373e+07	6.50924e+07	6.92403e+06	349934	1.12517e+06	672763	711215	871426	1.94738e+06	401567	392652	114636	33010.7	38816	288339	437126	110999	1.41366e+06	683976	440731	2619.26	30173.8	131689	417464
cho2	MCI-08	MCI	M	53	26	10			set_106	127.1		1.31494e+07	3.62596e+07	3.32424e+06	4.0956e+06	1.05407e+08	1.26431e+07	4.04138e+06	1.24711e+06	1.02622e+08	1.24498e+08	9.63296e+07	2.0298e+07	284729	1.4948e+06	1.35709e+06	1.46506e+06	1.08909e+06	2.72484e+06	424473	732156	214314	64722.6	34873.6	474654	885193	499345	4.69899e+06	1.43879e+06	671583	20840.7	43312.9	88186.5	455207
cho2	MCI-09	MCI	F	54	27	11	933.74	304.867	set_107	127.1		9.36488e+06	2.60149e+07	5.34578e+06	2.21203e+06	1.00537e+08	4.19175e+07	2.03859e+06	1.56377e+06	7.47634e+07	1.235e+08	6.72037e+07	7.22721e+06	226231	778561	898988	804941	998140	2.65558e+06	776182	305329	133641	40845.5	52748.6	389936	708544	174241	1.34838e+06	552949	487333	11204.8	21428.1	58143.1	584437
cho2	MCI-10	MCI	M	59	27	19			set_107	131.1		4.98744e+06	2.21133e+07	2.59219e+06	3.11569e+06	1.11172e+08	2.67663e+07	4.1746e+06	2.52084e+06	9.11718e+07	1.41234e+08	8.88917e+07	9.17851e+06	217248	936891	1.16199e+06	1.06913e+06	1.44678e+06	4.21596e+06	454598	276288	153508	52745	83451.8	848396	896375	284359	2.23143e+06	594282	621740	19699.3	37094	60070	574616
cho2	MCI-11	MCI	F	64	26	11	1216.92	352.514	set_108	131.1		1.21187e+07	5.97864e+07	9.41876e+06	6.13695e+06	1.41147e+08	7.55265e+07	6.7247e+06	5.21917e+06	1.02966e+08	2.10245e+08	1.31889e+08	2.51751e+07	330223	1.09893e+06	2.97132e+06	2.74408e+06	2.47772e+06	5.27303e+06	1.84001e+06	357410	201100	79598.1	83273.1	810222	1.94716e+06	305013	4.83938e+06	622274	752818	14147.1	16649.1	87354.6	726949
cho2	MCI-12	MCI	F	74	25	20	351.871	452.158	set_109	131.1		1.17792e+07	3.07587e+07	3.53822e+06	2.80911e+06	1.09632e+08	2.63578e+07	4.6608e+06	2.1053e+06	9.47951e+07	1.57297e+08	8.38103e+07	8.22972e+06	178914	1.26774e+06	1.91714e+06	1.17226e+06	1.14017e+06	2.04205e+06	237344	382836	193148	56566	57033.1	405506	690000	271954	1.3544e+06	772251	567722	9424.02	32323.6	205807	403029
cho2	MCI-13	MCI	F	79	20	31			set_111	128.1		1.79976e+07	4.70285e+07	1.48752e+07	3.97637e+06	1.40881e+08	1.08098e+08	5.50147e+06	6.26558e+06	1.06153e+08	2.25134e+08	1.33818e+08	1.61933e+07	647239	1.00948e+06	4.2677e+06	3.87107e+06	2.64322e+06	6.94041e+06	1.97808e+06	331373	288872	136994	142383	1.76386e+06	4.49169e+06	459268	1.27511e+07	544935	896869	17293.6	71271	207851	639798
cho2	MCI-14	MCI	M	77	15	42			set_111	131.1		1.29303e+07	5.75071e+07	9.88165e+06	6.47938e+06	1.39973e+08	6.02045e+07	8.22947e+06	5.19907e+06	1.11079e+08	2.04968e+08	1.22033e+08	1.76695e+07	234713	1.31419e+06	3.6556e+06	3.51831e+06	2.13838e+06	4.12815e+06	561664	482015	279511	87998.3	110728	998058	1.5971e+06	406745	4.05423e+06	735886	932940	20878.3	44938.5	96478.7	594007
cho2	MCI-15	MCI	F	69	28	18			set_110	130.1		1.36128e+07	4.01598e+07	5.49763e+06	4.76478e+06	1.16811e+08	3.03522e+07	4.92793e+06	2.69366e+06	1.01696e+08	1.59561e+08	1.12357e+08	2.08257e+07	197617	1.25856e+06	1.7709e+06	1.80102e+06	1.51891e+06	1.95814e+06	303928	568624	217087	82786.1	64608	484806	811531	193002	1.66306e+06	775765	759140	14113.5	24941.8	108849	528436
cho2	MCI-16	MCI	M	74	23	21			set_111	130.1		7.10508e+06	3.4577e+07	4.54089e+06	4.21853e+06	1.34061e+08	3.6736e+07	5.42509e+06	2.78747e+06	1.13567e+08	1.89581e+08	1.10709e+08	1.17703e+07	133432	1.18295e+06	3.0771e+06	3.18569e+06	2.02173e+06	4.02826e+06	445739	518876	297602	115783	122592	1.11207e+06	1.2527e+06	388793	3.95337e+06	872248	1.10438e+06	24557.9	66390.8	115585	600515
cho2	MCI-17	MCI	M	82	24	23			set_014	128.1		1.29551e+06	4.32341e+06	689503	883631	4.00112e+07	8.20313e+06	1.27207e+06	661115	2.18993e+07	5.62602e+07	3.69141e+07	3.80407e+06	25758.4	238686	674282	284995	215356	600871	73737.3	77540.9	57850.1	11083.1	9078.76	84653.3	127595	35886.9	459219	97003.4	75243.5	153.692	3077.07	5691.99	62681.7
cho2	MCI-18	MCI	M	80	18	34			set_016	127.1		2.41953e+06	7.43347e+06	663420	1.45937e+06	3.32726e+07	3.2395e+06	1.79361e+06	469579	2.50985e+07	3.03446e+07	2.01967e+07	3.01032e+06	34555.5	243333	316330	231977	198940	477781	57320.3	97472.6	26595.7	12624	9080.46	93238.1	114077	24108.3	202136	139411	66508.1	0	5541.23	4770.15	70897.1
cho2	MCI-19	MCI	F	72	22	36			set_112	129.1		9.70469e+06	4.90339e+07	6.31542e+06	5.31792e+06	1.41141e+08	5.87665e+07	8.24226e+06	3.96805e+06	1.2141e+08	2.08387e+08	1.33237e+08	2.93447e+07	1.04243e+06	1.67719e+06	6.25555e+06	5.77735e+06	3.12754e+06	5.10082e+06	2.51389e+06	551757	461813	218387	151896	847855	3.85506e+06	292805	1.1485e+07	750309	1.04137e+06	15198.1	39744.9	164987	755271
cho2	MCI-20	MCI	M	82	23	25			set_113	128.1		5.25044e+06	1.00501e+07	996147	1.98623e+06	6.12549e+07	5.04125e+06	1.73969e+06	539404	8.44067e+07	5.16771e+07	3.62226e+07	3.48085e+06	83366.3	866037	477688	350721	311166	1.10577e+06	113420	459856	82599.7	16196.3	15416.9	168558	168735	68067.8	474938	840573	443488	6811.99	14102	46067.2	365352
cho2	MCI-21	MCI	F	83	23	27			set_114	127.1		1.53861e+07	5.06458e+07	9.03886e+06	4.90254e+06	1.3192e+08	5.35915e+07	6.034e+06	3.93426e+06	1.04731e+08	1.81392e+08	1.11824e+08	2.07706e+07	871643	841629	2.07237e+06	2.27693e+06	2.24103e+06	3.93584e+06	1.5724e+06	195986	160269	69405.1	76387.6	720689	2.47106e+06	259240	5.54484e+06	373785	431309	15112	29614.4	60144.1	436832
					QC sample area
											TMT-lipid	FA(12:0)	FA(14:0)	FA(14:1)	FA(15:0)	FA(16:0)	FA(16:1)	FA(17:0)	FA(17:1)	FA(18:0)	FA(18:1)	FA(18:2)	FA(18:3)	FA(18:4)	FA(20:0)	FA(20:1)	FA(20:2)	FA(20:3)	FA(20:4)	FA(20:5)	FA(22:0)	FA(22:1)	FA(22:2)	FA(22:3) 2peaks	FA(22:4)	FA(22:5) 1st	FA(22:5) 2nd	FA(22:6)	FA(24:0)	FA(24:1)	FA(24:3)	FA(24:4)	FA(24:5)	FA(24:6)
											Q1	502.45	530.45	528.45	544.45	558.45	556.45	572.45	570.45	586.45	584.45	582.45	580.45	578.45	614.55	612.55	610.55	608.55	606.55	604.55	642.55	640.55	638.55	636.55	634.55	632.55	632.55	630.55	670.55	668.55	664.55	662.55	660.55	658.55
											peak area integration start (min)	16.919	17.862	16.742	18.204	18.75	17.784	19.138	18.472	19.827	18.988	17.985	17.345	16.665	20.44	19.995	19.214	18.264	18.116	17.807	22.118	20.968	20.2	19.558	18.903	18.455	18.775	18.211	22.819	22.083	20.22	19.837	19.202	18.793
											peak area integration end (min)	17.217	18.117	18.017	18.609	19.159	18.618	19.686	19.05	20.263	19.525	18.93	18.34	17.787	21.37	20.571	19.784	19.309	18.651	18.068	22.643	21.635	20.732	19.996	19.322	18.68	19.018	18.42	23.831	22.936	21.745	20.115	19.689	19.358
								MS	set	Q3
								LCMS-8060	set_101	126.1		9.87049e+06	3.45773e+07	5.00601e+06	3.54619e+06	1.11248e+08	3.75034e+07	4.32488e+06	2.7428e+06	8.96653e+07	1.66956e+08	1.04192e+08	1.35363e+07	281281	1.14758e+06	2.47124e+06	2.10109e+06	1.64751e+06	3.39141e+06	655159	606270	249896	84917.3	90899.7	708135	1.16245e+06	268125	3.12102e+06	926048	722143	8322.92	37821.2	162922	358112
								LCMS-8060	set_102	126.1		9.59562e+06	3.38075e+07	5.08879e+06	3.3894e+06	1.15713e+08	3.64098e+07	4.35482e+06	2.76149e+06	8.73233e+07	1.58529e+08	9.75415e+07	1.31154e+07	263859	1.05534e+06	2.23794e+06	1.76642e+06	1.46888e+06	3.01901e+06	551527	509591	207972	64724.8	82958.4	676030	1.04081e+06	227158	2.92e+06	822447	728595	3452.94	46023	103287	296202
								LCMS-8060	set_103	126.1		9.81506e+06	3.44267e+07	5.17346e+06	3.52073e+06	1.18029e+08	3.80563e+07	4.6526e+06	2.70708e+06	1.01176e+08	1.5867e+08	1.01982e+08	1.39699e+07	382624	1.55043e+06	2.19709e+06	1.93288e+06	1.54428e+06	3.10626e+06	572590	714850	221294	73140	100218	688247	1.01272e+06	247433	2.93645e+06	1.13334e+06	691289	17955.3	59457.9	115402	381920
								LCMS-8060	set_104	126.1		1.11453e+07	3.47649e+07	5.27439e+06	3.57524e+06	1.1046e+08	3.64708e+07	4.31539e+06	2.49341e+06	9.56818e+07	1.64124e+08	1.03975e+08	1.33893e+07	255050	1.18396e+06	2.33092e+06	1.88409e+06	1.55653e+06	3.19579e+06	660293	591797	279695	79670.3	75065	564719	1.1364e+06	245183	3.08139e+06	966123	663286	7562.86	48604.8	159720	336650
								LCMS-8060	set_105	126.1		9.55103e+06	3.62713e+07	5.59697e+06	3.6025e+06	1.16867e+08	3.97045e+07	4.59938e+06	2.76034e+06	9.66733e+07	1.62183e+08	1.03609e+08	1.62617e+07	435771	1.24658e+06	2.34938e+06	2.07291e+06	1.66368e+06	3.0935e+06	593886	611906	255612	43950.4	95554.1	576616	1.16781e+06	274545	2.95179e+06	1.02091e+06	672137	12434.5	51223.3	134990	390823
								LCMS-8060	set_106	126.1		9.77548e+06	3.52202e+07	5.51707e+06	3.1588e+06	1.09834e+08	3.78077e+07	4.18726e+06	2.71789e+06	8.93e+07	1.55678e+08	9.93217e+07	1.55859e+07	580398	1.04955e+06	2.16704e+06	1.90016e+06	1.39365e+06	2.70851e+06	589510	495685	220624	76851.6	83415.8	640013	1.06299e+06	275653	2.94381e+06	818815	698952	26205.2	43916.5	122903	308806
								LCMS-8060	set_107	126.1		8.81155e+06	3.23694e+07	4.97278e+06	3.74251e+06	1.23863e+08	3.50154e+07	4.29216e+06	2.77434e+06	9.59044e+07	1.55801e+08	1.01483e+08	1.26647e+07	335204	1.32635e+06	2.07533e+06	1.84429e+06	1.30701e+06	3.71909e+06	532711	594510	204998	70713.5	89286	827884	979123	262322	2.68281e+06	947617	595645	23377.5	30321.7	113600	487103
								LCMS-8060	set_108	126.1		9.94124e+06	3.53373e+07	5.66435e+06	3.23862e+06	1.03959e+08	3.84387e+07	4.12188e+06	2.6097e+06	8.62935e+07	1.53696e+08	9.96304e+07	1.54828e+07	481124	1.05631e+06	2.16072e+06	1.82719e+06	1.39402e+06	2.80463e+06	578161	461430	276693	63354.2	70815.5	641964	1.05022e+06	226485	2.93023e+06	783903	630268	21262.6	44461.6	124509	375689
								LCMS-8060	set_109	126.1		1.04832e+07	3.54764e+07	6.02943e+06	3.65754e+06	1.15204e+08	4.13897e+07	5.28504e+06	2.88266e+06	9.09287e+07	1.59967e+08	1.03725e+08	1.60374e+07	492554	1.24967e+06	2.52917e+06	1.87096e+06	1.50361e+06	3.09834e+06	595397	500624	257242	62370.1	78648	577202	1.02137e+06	201344	2.64143e+06	800335	595165	20202.3	33444.1	100139	307155
								LCMS-8060	set_110	126.1		1.21681e+07	3.68902e+07	5.96224e+06	3.54935e+06	1.15208e+08	4.04375e+07	4.59887e+06	2.68515e+06	9.66223e+07	1.69363e+08	1.06966e+08	1.58474e+07	475560	1.21202e+06	2.39086e+06	1.98869e+06	1.65354e+06	3.35551e+06	688728	652696	248491	56079	74598.2	729464	1.18342e+06	279953	2.99734e+06	973136	737569	10259.1	51715.3	128771	384778
								LCMS-8060	set_111	126.1		9.72731e+06	3.37484e+07	5.32721e+06	3.42806e+06	1.09728e+08	3.80605e+07	4.36467e+06	2.50899e+06	8.9794e+07	1.56418e+08	1.01888e+08	1.4497e+07	331074	1.02261e+06	2.19262e+06	1.72261e+06	1.34868e+06	3.07401e+06	548233	557806	239668	66747.5	48551.9	657315	1.02823e+06	213112	2.78886e+06	883683	655120	12502.7	43401.4	117120	381749
								LCMS-8060	set_112	126.1		1.07348e+07	3.79526e+07	6.91886e+06	3.54904e+06	1.08777e+08	4.31851e+07	4.8837e+06	3.05849e+06	9.14842e+07	1.62287e+08	1.06053e+08	1.82181e+07	690707	1.12081e+06	2.53538e+06	2.11206e+06	1.6602e+06	2.98778e+06	649774	636363	287353	74850.1	90947.9	634113	1.23255e+06	232847	3.34609e+06	922118	634753	13331.6	41861.6	120302	376707
								LCMS-8060	set_113	126.1		1.02231e+07	3.38184e+07	5.36631e+06	4.41648e+06	1.18453e+08	3.54451e+07	5.04176e+06	2.94287e+06	9.01343e+07	1.49726e+08	9.64849e+07	1.16193e+07	239364	1.29121e+06	2.06748e+06	1.63325e+06	1.31724e+06	3.04591e+06	512846	803897	199658	54503.6	74078.1	637881	902047	206941	2.52796e+06	1.58527e+06	563614	14663.6	43361.2	128922	301074
								LCMS-8060	set_114	126.1		1.10139e+07	3.59706e+07	5.93156e+06	3.41605e+06	1.16608e+08	4.01037e+07	4.71507e+06	3.10457e+06	9.27502e+07	1.61943e+08	1.02327e+08	1.50476e+07	479143	1.12049e+06	2.35379e+06	1.78797e+06	1.61661e+06	3.23185e+06	543375	425565	319754	86729.2	57299.2	661110	863863	226130	2.67495e+06	710252	556886	8275.75	49615.6	94667.9	273725
											TMT-lipid	FA(12:0)	FA(14:0)	FA(14:1)	FA(15:0)	FA(16:0)	FA(16:1)	FA(17:0)	FA(17:1)	FA(18:0)	FA(18:1)	FA(18:2)	FA(18:3)	FA(18:4)	FA(20:0)	FA(20:1)	FA(20:2)	FA(20:3)	FA(20:4)	FA(20:5)	FA(22:0)	FA(22:1)	FA(22:2)	FA(22:3) 2peaks	FA(22:4)	FA(22:5) 1st	FA(22:5) 2nd	FA(22:6)	FA(24:0)	FA(24:1)	FA(24:3)	FA(24:4)	FA(24:5)	FA(24:6)
											Q1	502.45	530.45	528.45	544.45	558.45	556.45	572.45	570.45	586.45	584.45	582.45	580.45	578.45	614.55	612.55	610.55	608.55	606.55	604.55	642.55	640.55	638.55	636.55	634.55	632.55	632.55	630.55	670.55	668.55	664.55	662.55	660.55	658.55
											peak area integration start (min)	16.176	17.189	16.359	17.261	17.766	17.045	18.408	17.694	19.025	18.304	17.548	16.794	16.673	19.998	19.218	18.45	17.942	17.694	17.081	21.245	19.999	19.352	18.815	18.34	17.787	18.083	17.262	22.2352	21.191	19.749	18.704	18.201	17.911
								MS	set	Q3	peak area integration end (min)	16.763	17.728	17.595	18.161	18.738	18.162	19.086	18.63	19.6	18.882	18.269	17.801	17.265	20.719	19.808	19.279	18.577	18.125	17.62	21.747	20.973	20.036	19.309	18.639	18.1	18.4	18.018	23.064	22.018	20.145	20.145	19.028	18.668
								LCMS-8040	set_001	126.1		1.2592e+06	3.7767e+06	660882	645654	2.87034e+07	7.24416e+06	1.06118e+06	518390	1.9297e+07	3.55414e+07	2.33757e+07	3.38134e+06	50359	175953	446233	271870	232947	526192	72833.7	62958	43770.7	7692.45	7848.15	87334.4	147284	38350	414983	63734.7	62797.8	308.362	6310.96	10003.2	65147.5
								LCMS-8040	set_014	126.1		1.38518e+06	3.87707e+06	728517	681474	3.47173e+07	6.84675e+06	1.07264e+06	518610	2.23616e+07	4.36186e+07	2.54919e+07	3.05488e+06	44540.1	188530	454630	298501	229685	617036	93865.4	49072.8	51506.3	6771.38	5847.07	114942	164969	44972.6	423417	73483.8	74868.3	1230.5	4309.07	9236	41730.5
								LCMS-8040	set_016	126.1		1.49362e+06	3.9297e+06	715756	649377	3.26854e+07	7.29459e+06	1.04998e+06	527321	2.06706e+07	4.25322e+07	2.48544e+07	3.26589e+06	44754.2	191140	458634	283024	236607	559927	80894.9	64662.7	44058.6	10313.7	7848.46	101337	169246	42818.5	429210	82765.7	83229.2	923.43	6617.69	11388.6	50668.3
