# Supplementary material for: Isobaric mass tagging and triple quadrupole mass spectrometry to determine lipid biomarker candidates for Alzheimer's disease
Source: PLoS One. 2019 Dec 10;14(12):e0226073. doi: 10.1371/journal.pone.0226073 (PMC6903722; doi:10.1371/journal.pone.0226073)
Supplement: S11 Table — (XLSX) [file pone.0226073.s011.xlsx]

## Sheet: Area_Fatty Acids_Cohot3
											TMT-lipid	FA(12:0)	FA(14:0)	FA(14:1)	FA(15:0)	FA(16:0)	FA(16:1)	FA(17:0)	FA(17:1)	FA(18:0)	FA(18:1)	FA(18:2)	FA(18:3)	FA(20:0)	FA(20:1)	FA(20:2)	FA(20:3)	FA(20:4)	FA(20:5)	FA(22:0)	FA(22:1)	FA(22:2)	FA(22:3) 2peaks	FA(22:4)	FA(22:5) 1st	FA(22:5) 2nd	FA(22:6)	FA(24:0)	FA(24:1)	FA(24:2)	FA(24:3)	FA(24:4)	FA(24:5)	FA(24:6)
											Q1	502.45	530.45	528.45	544.45	558.45	556.45	572.45	570.45	586.45	584.45	582.45	580.45	578.45	614.55	612.55	610.55	608.55	606.55	604.55	642.55	640.55	638.55	636.55	634.55	632.55	632.55	630.55	670.55	668.55	664.55	662.55	660.55	658.55
											peak area integration start (min)	16.83	17.745	16.742	18.099	18.75	17.661	19.079	18.472	19.707	18.883	17.985	17.345	16.665	20.44	19.901	19.135	18.264	18.295	17.689	22.075	20.968	20.062	19.406	18.808	18.359	18.669	18.098	23.207	22.083	20.338	19.761	19.068	18.719
cohort	ID	Disease	Gender	Age	MMSE		a-beta42 (pg/mL)	total tau (pg/mL)	set	Q3	peak area integration end (min)	17.095	18.016	18.017	18.475	19.159	18.43	19.563	19.05	20.074	19.425	18.93	18.34	17.787	21.37	20.326	19.673	19.309	18.483	17.984	22.428	21.635	20.548	19.69	19.204	18.548	18.87	18.321	23.666	22.936	21.156	19.979	19.361	19.3
cho3	AD3-01	AD	M	74	21		939	672	set01	127.1		1.12376e+07	5.41566e+07	1.39445e+07	9.26753e+06	1.46301e+08	8.71726e+07	1.49155e+07	8.25604e+06	1.34231e+08	2.25876e+08	1.36708e+08	2.44772e+07	725201	3.68368e+06	9.51344e+06	6.74401e+06	6.23656e+06	1.0104e+07	1.45754e+06	710906	944473	284186	198947	1.89692e+06	5.49706e+06	983967	1.27961e+07	461326	2.37296e+06	64004.4	160002	186544	1.30359e+06
cho3	AD3-02	AD	F	76	21		277	356	set01	129.1		4.15466e+07	8.03201e+07	2.44514e+07	1.28677e+07	1.45117e+08	1.25783e+08	1.40752e+07	1.1147e+07	1.212e+08	2.43604e+08	1.51796e+08	3.18586e+07	678662	2.7084e+06	9.51399e+06	5.80749e+06	6.0826e+06	6.72182e+06	1.21331e+06	770067	821185	228044	208614	1.60333e+06	5.45006e+06	566796	9.92532e+06	479996	2.67969e+06	41972.4	94877.3	250376	1.52056e+06
cho3	AD3-03	AD	F	69	22		355	1500	set01	130.1		1.96664e+07	1.04505e+08	2.32879e+07	1.92995e+07	1.70308e+08	1.45602e+08	2.9225e+07	1.93266e+07	1.49755e+08	2.92324e+08	1.60772e+08	5.17523e+07	1.02149e+06	3.08761e+06	2.84628e+07	1.38956e+07	1.44722e+07	1.4743e+07	4.47407e+06	606759	1.97716e+06	512973	465953	4.05698e+06	1.41863e+07	1.63737e+06	2.97687e+07	375480	3.27247e+06	98782.6	288775	768870	2.58375e+06
cho3	AD3-04	AD	M	58	22		1179	583	set02	128.1		2.60558e+07	8.97563e+07	1.99397e+07	1.99127e+07	1.43489e+08	9.89312e+07	1.81304e+07	1.18934e+07	1.2137e+08	2.21765e+08	1.34098e+08	2.06366e+07	694143	3.62965e+06	5.91596e+06	4.04269e+06	3.91394e+06	6.47156e+06	1.06103e+06	672132	484960	115977	95273.9	1.6507e+06	3.46899e+06	489961	7.13034e+06	555398	1.91356e+06	50584.1	120658	89471.9	904052
cho3	AD3-05	AD	F	71	22		619	670	set02	130.1		9.41991e+06	2.83491e+07	5.64978e+06	7.57435e+06	9.99271e+07	3.07156e+07	7.02909e+06	2.99246e+06	9.07401e+07	1.21843e+08	6.6426e+07	9.16815e+06	194992	2.89124e+06	2.79392e+06	1.50478e+06	1.61915e+06	1.90407e+06	556859	562327	564748	94516	57371.4	395125	1.33733e+06	121413	3.92993e+06	443502	1.77167e+06	20166.6	45434	113745	632140
cho3	AD3-06	AD	F	70	22		313	610	set03	127.1		3.37989e+07	9.17721e+07	2.8716e+07	1.584e+07	1.52978e+08	1.01934e+08	1.58639e+07	9.52821e+06	1.2464e+08	2.40281e+08	1.65217e+08	7.40099e+07	1.25737e+06	3.36086e+06	8.89883e+06	5.15489e+06	5.90066e+06	6.54309e+06	1.76312e+06	778062	762782	137887	128746	1.3044e+06	5.72992e+06	570191	8.22014e+06	504820	1.80351e+06	29591.9	67601.6	105865	1.29449e+06
cho3	AD3-07	AD	F	77	23		294	550	set03	129.1		3.96846e+07	1.04296e+08	3.83294e+07	2.01482e+07	1.60306e+08	1.57212e+08	1.92484e+07	1.56039e+07	1.37954e+08	2.71565e+08	1.60118e+08	3.56683e+07	797398	4.53572e+06	1.19155e+07	5.76461e+06	5.29113e+06	5.22453e+06	1.16093e+06	789916	724301	160376	162907	1.16685e+06	3.97882e+06	494551	7.4264e+06	676516	2.01419e+06	30924.3	81052.4	215753	1.57055e+06
cho3	AD3-08	AD	F	76	23		329	436	set03	131.1		3.40633e+07	8.51301e+07	1.50567e+07	1.46217e+07	1.60442e+08	7.98921e+07	1.98511e+07	1.06089e+07	1.40564e+08	2.55169e+08	1.4925e+08	3.49202e+07	676932	5.41504e+06	1.16094e+07	7.53959e+06	6.8219e+06	8.68009e+06	1.67635e+06	819036	1.20701e+06	256370	173842	1.65227e+06	5.56459e+06	574270	1.02536e+07	507261	2.81527e+06	47483.6	133187	180649	1.45002e+06
cho3	AD3-09	AD	M	73	23		396	2148	set04	128.1		2.23299e+07	9.79591e+07	2.34862e+07	2.67196e+07	1.6335e+08	1.5204e+08	2.74822e+07	1.94712e+07	1.41958e+08	2.6506e+08	1.75842e+08	3.84236e+07	1.35635e+06	4.83184e+06	2.48146e+07	7.75661e+06	7.80535e+06	9.24666e+06	1.39614e+06	958833	1.21412e+06	317832	285789	2.72021e+06	5.09795e+06	1.0489e+06	1.12366e+07	588389	2.46681e+06	73405.2	213340	230856	1.40408e+06
cho3	AD3-10	AD	M	72	23		176	582	set04	130.1		2.9079e+07	8.40116e+07	1.265e+07	1.54586e+07	1.52062e+08	9.67389e+07	2.12675e+07	1.10147e+07	1.43378e+08	2.34693e+08	1.38514e+08	3.68788e+07	759361	5.12479e+06	1.79283e+07	5.88584e+06	5.39437e+06	6.87605e+06	1.27735e+06	720646	1.57526e+06	262147	215024	1.42034e+06	4.36213e+06	524136	8.46105e+06	382712	2.43398e+06	55467.3	140937	171129	1.05776e+06
cho3	AD3-11	AD	F	71	24		639	612	set05	127.1		2.01732e+07	7.29784e+07	8.94292e+06	1.46913e+07	1.352e+08	3.28935e+07	1.4407e+07	5.33698e+06	1.24734e+08	1.75943e+08	9.08304e+07	1.05337e+07	241165	4.69627e+06	4.1602e+06	1.72015e+06	2.43911e+06	2.965e+06	551207	878425	405082	91512.2	68431.1	577869	1.54287e+06	195434	3.33821e+06	605721	1.73627e+06	24351.6	50028	41410.1	734307
cho3	AD3-12	AD	F	67	24		420	507	set05	129.1		1.1194e+07	2.12921e+07	4.4743e+06	4.74888e+06	8.96065e+07	2.14008e+07	4.84855e+06	2.04977e+06	9.67258e+07	7.8559e+07	5.88786e+07	8.75033e+06	725251	2.72904e+06	3.01394e+06	1.30525e+06	1.82198e+06	2.84794e+06	1.14315e+06	807823	1.58241e+06	61723.3	37925.5	528985	1.32214e+06	153105	5.28705e+06	586027	2.04093e+06	30259.3	32036.8	226240	606014
cho3	AD3-13	AD	F	56	24		454	530	set05	131.1		2.78268e+07	6.53704e+07	2.18159e+07	9.34103e+06	1.45933e+08	9.96924e+07	9.7736e+06	6.9371e+06	1.22365e+08	2.18998e+08	1.24721e+08	1.78011e+07	487406	3.3868e+06	7.72952e+06	3.57785e+06	4.46442e+06	8.02635e+06	1.58939e+06	696190	835074	160833	94041.2	1.38039e+06	3.8503e+06	668673	7.09052e+06	525390	2.3411e+06	29398.4	114609	91274	867176
cho3	AD3-14	AD	F	65	25		304	182	set06	128.1		3.47863e+07	1.04651e+08	3.09481e+07	2.54439e+07	1.51563e+08	1.32938e+08	2.37818e+07	1.43548e+07	1.30656e+08	2.38255e+08	1.49412e+08	2.52014e+07	1.0077e+06	4.11031e+06	7.43313e+06	4.24374e+06	4.5959e+06	7.31034e+06	1.18824e+06	733560	500784	130345	115856	1.64781e+06	3.62341e+06	728294	8.9269e+06	461873	1.60856e+06	31462.1	109341	115256	1.06818e+06
cho3	AD3-15	AD	M	74	25		291	460	set06	130.1		2.32919e+07	7.33154e+07	1.3291e+07	1.54925e+07	1.4619e+08	6.23071e+07	1.73751e+07	8.6037e+06	1.29507e+08	2.19539e+08	1.32619e+08	3.54013e+07	603818	4.28209e+06	1.20393e+07	5.64062e+06	5.48586e+06	8.02291e+06	1.76151e+06	795099	1.1274e+06	211850	147439	1.81084e+06	6.51365e+06	380588	9.30615e+06	552737	2.30486e+06	40683	114610	180588	844494
cho3	AD3-16	AD	F	69	26		523	364	set07	127.1		3.57254e+07	8.09683e+07	2.53396e+07	1.45684e+07	1.3994e+08	9.80636e+07	1.47425e+07	7.9476e+06	1.19452e+08	1.77093e+08	1.28438e+08	1.9846e+07	815443	4.65126e+06	4.09635e+06	2.02973e+06	2.82158e+06	3.68147e+06	1.15936e+06	573303	488809	95807	65358.8	672173	2.39353e+06	244275	5.10819e+06	521958	1.48952e+06	33623.9	62854	95625.8	735611
cho3	AD3-17	AD	M	58	26		261	386	set07	129.1		3.63372e+07	8.62171e+07	1.83557e+07	1.41058e+07	1.53645e+08	1.11624e+08	1.46713e+07	9.49917e+06	1.31531e+08	2.24365e+08	1.4555e+08	2.21223e+07	443380	4.56482e+06	1.37454e+07	4.89288e+06	4.86787e+06	7.97395e+06	532474	938059	640978	160817	135876	2.77627e+06	2.67167e+06	497427	5.87542e+06	800740	1.91355e+06	42857.3	114244	196657	912780
cho3	AD3-18	AD	M	74	23		452	1309	set07	131.1		2.83642e+07	8.23058e+07	1.35768e+07	1.43934e+07	1.50834e+08	9.8751e+07	2.03253e+07	9.98234e+06	1.39607e+08	2.28106e+08	1.3827e+08	1.78373e+07	492485	6.02371e+06	1.72366e+07	5.36005e+06	4.23725e+06	6.34212e+06	1.54154e+06	837916	2.15551e+06	233751	124250	1.62183e+06	3.69392e+06	380849	7.15334e+06	1.04155e+06	3.83607e+06	95658.7	82445	135890	784974
cho3	AD3-19	AD	M	74	23		554	277	set08	128.1		2.67408e+07	9.34161e+07	1.7395e+07	1.75545e+07	1.50248e+08	1.17028e+08	2.02181e+07	1.19839e+07	1.31706e+08	2.35509e+08	1.59949e+08	5.34928e+07	1.17155e+06	3.59038e+06	1.29941e+07	6.11601e+06	6.54624e+06	9.62557e+06	1.64887e+06	517764	668681	183242	128462	2.17799e+06	5.37522e+06	494967	6.6542e+06	503125	2.04272e+06	31066.6	101524	128967	866203
cho3	AD3-20	AD	M	76	24		676	1079	set08	130.1		1.89651e+07	5.35744e+07	9.64779e+06	1.12743e+07	1.41484e+08	7.34061e+07	1.16432e+07	6.67794e+06	1.20812e+08	1.93752e+08	1.14772e+08	1.95913e+07	387868	3.50766e+06	8.48517e+06	3.39271e+06	3.92664e+06	5.52632e+06	1.26038e+06	1.18868e+06	1.03458e+06	173704	122062	1.31895e+06	2.49927e+06	433548	6.39181e+06	1.03296e+06	2.4763e+06	71954.7	107954	114860	787288
cho3	AD3-21	AD	F	72	24		367	685	set09	127.1		2.13695e+07	9.89989e+07	3.35819e+07	1.66678e+07	1.67484e+08	1.56096e+08	2.56973e+07	1.97958e+07	1.52218e+08	2.84499e+08	1.74258e+08	5.5639e+07	1.15753e+06	5.36252e+06	2.98226e+07	1.31171e+07	1.17994e+07	1.29127e+07	2.07533e+06	842995	1.34018e+06	487903	444158	4.13988e+06	9.25406e+06	1.26413e+06	1.0384e+07	597278	3.5235e+06	82098.4	295090	582283	1.3449e+06
cho3	AD3-22	AD	M	67	25		177	303	set09	129.1		5.5123e+07	1.05815e+08	3.15814e+07	2.82893e+07	1.57721e+08	1.3334e+08	2.9244e+07	1.64821e+07	1.40573e+08	2.66555e+08	1.6029e+08	4.56889e+07	1.22923e+06	8.21969e+06	1.15824e+07	4.71074e+06	5.2307e+06	4.98999e+06	2.19392e+06	1.27648e+06	1.10325e+06	181899	148496	1.1336e+06	4.9028e+06	350745	1.17145e+07	920520	3.30329e+06	43102.5	117909	344004	1.11547e+06
cho3	AD3-23	AD	M	81	21		280	820	set09	131.1		5.13021e+07	1.07258e+08	2.39233e+07	3.06054e+07	1.68627e+08	8.35496e+07	2.67438e+07	1.24379e+07	1.48426e+08	2.76358e+08	1.58277e+08	5.4136e+07	743849	9.46559e+06	1.36234e+07	5.29994e+06	5.48984e+06	7.4845e+06	2.04634e+06	1.1502e+06	1.42622e+06	170173	122285	1.5933e+06	5.90043e+06	436616	7.7014e+06	807396	3.15137e+06	30523.3	78714.5	144567	1.13053e+06
cho3	AD3-24	AD	F	61	23		590	670	set10	128.1		6.64156e+06	2.06081e+07	4.32573e+06	4.4704e+06	9.10553e+07	2.54566e+07	4.7299e+06	2.07019e+06	8.62092e+07	8.04505e+07	3.59049e+07	4.52032e+06	151880	2.1433e+06	1.9064e+06	873697	1.67818e+06	2.89247e+06	563898	471883	264204	46460.7	59729.9	511980	1.20095e+06	178990	3.7032e+06	387169	1.31385e+06	30154.9	48778.1	449948	542055
cho3	AD3-25	AD	F	49	21		427	1012	set10	130.1		1.06063e+07	3.27028e+07	5.21153e+06	8.61362e+06	1.06069e+08	2.61833e+07	7.43777e+06	3.37622e+06	1.11023e+08	1.17472e+08	4.21771e+07	4.16245e+06	110359	4.84815e+06	2.59188e+06	1.27119e+06	1.7503e+06	3.61314e+06	312205	528103	412333	55225.7	54263.1	661835	1.04631e+06	321865	2.08038e+06	450463	1.56516e+06	38106	47101.9	54367.8	648944
cho3	Cont3-02	Control	M	69	30		1380	303	set01	131.1		2.45473e+07	9.08666e+07	2.18173e+07	1.38656e+07	1.53028e+08	1.22571e+08	1.49321e+07	1.12777e+07	1.18073e+08	2.39234e+08	1.37519e+08	3.57759e+07	691468	2.77628e+06	9.37861e+06	5.79453e+06	6.72767e+06	8.12527e+06	3.70634e+06	510796	789473	176415	182403	1.27422e+06	6.80747e+06	619192	1.45171e+07	301362	1.46843e+06	39332.9	87934.5	309427	1.65232e+06
cho3	Cont3-03	Control	F	69	30		1150	350	set02	127.1		1.36807e+07	5.73975e+07	1.36764e+07	1.16409e+07	1.30642e+08	6.51641e+07	1.23815e+07	5.9329e+06	1.14898e+08	1.76689e+08	1.16066e+08	2.03863e+07	823469	5.49037e+06	4.2253e+06	1.89555e+06	2.53477e+06	3.50643e+06	840454	598162	499612	103881	73994.4	762557	2.20994e+06	305703	2.87662e+06	533659	1.57202e+06	33352.8	39498.8	77254.5	807964
cho3	Cont3-04	Control	F	76	30		482	107	set02	129.1		2.31285e+07	8.82893e+07	2.14006e+07	1.89717e+07	1.45724e+08	9.09414e+07	1.88205e+07	9.62494e+06	1.25067e+08	2.15837e+08	1.41591e+08	3.50411e+07	1.24372e+06	4.29092e+06	6.60627e+06	3.70636e+06	4.36316e+06	7.59291e+06	5.17238e+06	622968	621930	134387	96443.3	1.0596e+06	5.69726e+06	473181	1.99118e+07	466305	1.87501e+06	16896.1	75066.5	215495	946433
cho3	Cont3-05	Control	F	63	30		1123	358	set02	131.1		3.19784e+07	1.0549e+08	2.55668e+07	2.83944e+07	1.61458e+08	1.1101e+08	2.86668e+07	1.47665e+07	1.44252e+08	2.67326e+08	1.60655e+08	2.47446e+07	535565	5.35592e+06	8.02558e+06	5.60638e+06	5.38778e+06	7.1434e+06	4.84304e+06	652836	1.05141e+06	190295	169967	1.99475e+06	8.80651e+06	673764	1.93714e+07	439733	1.79422e+06	25499.5	85580.7	314726	1.07281e+06
cho3	Cont3-06	Control	M	67	30		747	238	set03	128.1		1.90525e+07	9.51356e+07	2.40568e+07	1.88474e+07	1.56976e+08	1.37508e+08	1.8957e+07	1.42117e+07	1.35177e+08	2.469e+08	1.36387e+08	2.16995e+07	556199	4.47611e+06	8.69026e+06	4.91395e+06	6.69684e+06	8.80331e+06	1.79219e+06	759412	643578	189004	145891	1.90352e+06	3.94531e+06	953299	1.18663e+07	448117	2.18177e+06	56691.4	166567	246783	1.58577e+06
cho3	Cont3-07	Control	F	68	30		1285	259	set03	130.1		4.31985e+07	1.04505e+08	2.7211e+07	2.94198e+07	1.53795e+08	1.11452e+08	2.54591e+07	1.43098e+07	1.29871e+08	2.50883e+08	1.40712e+08	2.43001e+07	550876	3.89021e+06	7.69409e+06	3.62693e+06	4.91166e+06	5.29313e+06	1.63102e+06	754096	631791	145616	143027	1.26395e+06	3.5999e+06	414115	9.87995e+06	584542	2.10793e+06	32619.5	116236	314103	1.46617e+06
cho3	Cont3-08	Control	F	73	30		594	191	set04	127.1		2.36495e+07	9.88444e+07	2.78545e+07	2.6891e+07	1.50694e+08	1.23484e+08	2.25152e+07	1.54645e+07	1.21226e+08	2.31229e+08	1.50489e+08	5.60932e+07	917169	4.74534e+06	1.078e+07	3.28217e+06	3.73378e+06	4.56414e+06	1.55796e+06	667469	599092	133649	81722.3	882845	3.60099e+06	289947	5.95814e+06	315593	1.27008e+06	26076.3	65328.5	161399	914264
cho3	Cont3-09	Control	M	69	30		686	152	set04	129.1		1.2377e+07	5.8272e+07	1.12946e+07	1.03261e+07	1.29921e+08	6.42804e+07	1.10608e+07	6.65519e+06	1.0329e+08	1.70453e+08	1.18198e+08	1.60103e+07	633982	3.00758e+06	6.38308e+06	2.34294e+06	2.91854e+06	4.82699e+06	967009	434252	500918	105608	67199.9	936272	2.39477e+06	272902	4.12232e+06	313964	1.38092e+06	54987.3	82344.2	73978.2	944781
cho3	Cont3-1	Control	M	63	30		1058	241	set01	128.1		1.89268e+07	6.82604e+07	1.78358e+07	1.07941e+07	1.48449e+08	1.03244e+08	1.29537e+07	8.00782e+06	1.29458e+08	2.3118e+08	1.52427e+08	5.32678e+07	1.64561e+06	3.68677e+06	1.03891e+07	5.73529e+06	8.38351e+06	1.1498e+07	3.42389e+06	1.15249e+06	1.5318e+06	293217	261116	2.22963e+06	7.10345e+06	1.00363e+06	1.90729e+07	817614	3.38022e+06	96178.9	156149	204080	1.61301e+06
cho3	Cont3-10	Control	M	72	30		1147	476	set04	131.1		2.76831e+07	8.51167e+07	1.52083e+07	1.69322e+07	1.49044e+08	9.30936e+07	1.923e+07	1.15033e+07	1.32668e+08	2.34808e+08	1.32256e+08	2.70615e+07	709820	6.60528e+06	1.33136e+07	3.72017e+06	3.55169e+06	4.24225e+06	1.84658e+06	683049	1.47031e+06	172366	88273.8	843791	3.56467e+06	259944	7.01631e+06	442270	2.46787e+06	45643.4	78407	93876.9	1.04858e+06
cho3	Cont3-11	Control	F	66	30		695	264	set05	128.1		8.20852e+06	3.01799e+07	1.08612e+07	6.22362e+06	1.23112e+08	5.25702e+07	8.77115e+06	4.03834e+06	1.1273e+08	1.60637e+08	1.15825e+08	1.65459e+07	642652	2.46093e+06	3.50767e+06	2.83952e+06	3.88807e+06	6.12795e+06	921146	726062	416635	87088.4	78740.5	1.03251e+06	2.07164e+06	398389	7.02508e+06	453264	1.32989e+06	31616.1	115049	198077	764205
cho3	Cont3-12	Control	F	72	30		724	302	set05	130.1		3.58818e+07	1.08225e+08	3.37061e+07	3.62376e+07	1.62987e+08	1.37106e+08	3.30744e+07	2.03869e+07	1.43832e+08	2.92755e+08	1.68815e+08	3.21081e+07	491224	5.97171e+06	1.65193e+07	6.06678e+06	6.27393e+06	5.74559e+06	778464	716469	825190	165925	176403	1.85452e+06	4.6189e+06	675735	8.23936e+06	418473	2.21029e+06	22337.4	85829.7	183292	1.21944e+06
cho3	Cont3-13	Control	F	69	30		1023	186	set06	127.1		2.37954e+07	9.84068e+07	3.02293e+07	2.21281e+07	1.59948e+08	1.4563e+08	2.59086e+07	1.94661e+07	1.36561e+08	2.6104e+08	1.62008e+08	3.07713e+07	552145	3.56337e+06	1.36304e+07	7.41132e+06	7.27216e+06	1.19362e+07	1.87193e+06	647084	808159	241666	216322	2.43781e+06	5.16091e+06	901625	1.12465e+07	420999	1.91201e+06	43159.8	140029	246243	1.06232e+06
cho3	Cont3-14	Control	F	62	30		854	123	set06	129.1		9.16066e+06	2.15012e+07	4.06241e+06	5.42897e+06	7.58303e+07	1.81611e+07	5.09011e+06	1.92383e+06	8.05676e+07	5.14808e+07	3.46035e+07	4.9281e+06	359501	2.24112e+06	1.72114e+06	725609	1.34277e+06	1.93662e+06	1.36475e+06	492852	490710	29169.3	37124.1	340632	916527	93250.7	2.92959e+06	336756	946453	13068.6	43575.5	44635.5	708814
cho3	Cont3-15	Control	F	62	30		899	239	set06	131.1		2.14771e+07	6.07826e+07	1.36304e+07	1.33604e+07	1.34574e+08	6.68927e+07	1.14187e+07	6.89167e+06	1.04741e+08	1.70397e+08	1.04417e+08	1.39777e+07	552240	3.4802e+06	3.30866e+06	1.95786e+06	2.5964e+06	3.51841e+06	1.08177e+06	760089	295101	80522.3	69038.6	622148	1.78745e+06	220535	3.12452e+06	685021	1.45577e+06	18533.3	77496.2	73901.4	758611
cho3	Cont3-16	Control	F	73	30		425	329	set07	128.1		2.21743e+07	6.23504e+07	1.19205e+07	1.19945e+07	1.20988e+08	3.8642e+07	1.21357e+07	5.1792e+06	1.12504e+08	1.26023e+08	7.30321e+07	1.0456e+07	434777	3.89148e+06	2.8194e+06	1.49495e+06	2.6633e+06	3.8025e+06	877841	559346	300099	69031.1	53703.2	718531	1.87249e+06	247970	3.27602e+06	413105	1.15011e+06	49941.6	51318.9	39183.5	603386
cho3	Cont3-17	Control	M	66	30		1662	445	set07	130.1		1.70228e+07	4.90264e+07	9.92127e+06	1.02597e+07	1.2934e+08	4.56439e+07	1.06724e+07	5.45615e+06	1.19736e+08	1.58301e+08	8.94545e+07	1.18536e+07	587546	3.53725e+06	4.54048e+06	2.75188e+06	3.64983e+06	6.4886e+06	1.16952e+06	508803	1.28041e+06	125462	85573.1	1.18577e+06	2.88642e+06	359831	6.09122e+06	395635	1.65049e+06	24528.3	81576.2	54467.3	728829
cho3	Cont3-18	Control	M	64	30		547	263	set08	127.1		8.73698e+06	3.35727e+07	7.18869e+06	6.9855e+06	1.03806e+08	3.22829e+07	7.22981e+06	3.27169e+06	9.67671e+07	1.02904e+08	7.24681e+07	1.11168e+07	372661	2.08555e+06	3.04162e+06	1.53503e+06	1.68247e+06	2.41268e+06	415168	618154	381676	61640.9	56244.8	537739	931848	113083	2.33145e+06	417435	1.15551e+06	22348.8	46592.7	30464.9	561766
cho3	Cont3-19	Control	M	67	30		805	204	set08	129.1		1.67823e+07	8.6845e+07	1.68429e+07	1.7639e+07	1.41318e+08	9.84689e+07	1.67404e+07	1.02594e+07	1.18311e+08	2.03824e+08	1.27493e+08	1.89477e+07	658279	4.12181e+06	5.96336e+06	3.21522e+06	4.00063e+06	5.46696e+06	1.06711e+06	470019	563945	135201	83184.9	1.25317e+06	2.53413e+06	423286	5.25572e+06	265461	1.28822e+06	9811.09	59201.7	78346	731513
cho3	Cont3-20	Control	M	71	30		1116	216	set08	131.1		1.79571e+07	8.19303e+07	1.00406e+07	1.29815e+07	1.47871e+08	6.86746e+07	1.37509e+07	8.50066e+06	1.23409e+08	2.04359e+08	1.34712e+08	1.6993e+07	371867	2.39173e+06	7.26833e+06	4.06365e+06	4.59918e+06	4.55143e+06	848203	611304	515790	126364	134418	1.28954e+06	1.87329e+06	442673	5.22507e+06	469225	1.32269e+06	33104.8	104384	207577	792701
cho3	Cont3-21	Control	F	66	30		767	302	set09	128.1		1.22765e+07	2.85645e+07	5.89171e+06	7.03851e+06	1.15759e+08	2.15441e+07	6.93243e+06	2.52293e+06	1.12462e+08	1.16871e+08	7.42304e+07	7.27798e+06	296907	4.65955e+06	2.27889e+06	1.08057e+06	1.96588e+06	2.44779e+06	415692	997569	343375	78308.5	38656.2	505873	979743	166529	2.17359e+06	651762	1.3456e+06	11203.6	51016.2	50023.8	944597
cho3	Cont3-22	Control	M	72	30		598	132	set09	130.1		2.18283e+07	8.88058e+07	1.76829e+07	1.89858e+07	1.46174e+08	9.68783e+07	1.56894e+07	9.75456e+06	1.24692e+08	2.16286e+08	1.13415e+08	1.70163e+07	499512	4.11461e+06	6.64334e+06	3.35058e+06	3.19791e+06	3.66556e+06	1.35397e+06	729407	718584	108873	69083	776795	2.62782e+06	165476	7.53331e+06	490740	1.51181e+06	41972.6	44537.9	91548.9	948540
cho3	Cont3-23	Control	M	62	30		594	107	set10	127.1		1.03104e+07	4.80502e+07	9.02696e+06	1.01056e+07	1.23976e+08	5.11106e+07	1.00877e+07	4.7933e+06	1.13471e+08	1.56842e+08	9.04927e+07	1.27913e+07	390884	4.06436e+06	4.14609e+06	1.91361e+06	2.11192e+06	3.07172e+06	351277	614801	707335	83356.5	97990.7	846965	1.32972e+06	238929	2.53091e+06	527805	1.58813e+06	23438.8	70475.2	48993.1	621229
cho3	Cont3-24	Control	F	61	30		896	131	set10	129.1		1.68587e+07	8.94466e+07	2.18765e+07	1.63888e+07	1.54433e+08	1.39389e+08	1.78993e+07	1.3751e+07	1.39027e+08	2.3295e+08	1.57473e+08	2.48817e+07	763342	3.88563e+06	9.22625e+06	4.26372e+06	4.58604e+06	6.17131e+06	865167	770054	542915	108493	126251	1.34603e+06	2.61422e+06	459532	8.17561e+06	458140	1.6249e+06	30332.2	68349.5	66708.3	988410
cho3	Cont3-25	Control	M	60	30		443	130	set10	131.1		1.33613e+07	5.72718e+07	7.7581e+06	7.79553e+06	1.3739e+08	7.45613e+07	9.56392e+06	6.77498e+06	1.20435e+08	1.94451e+08	1.12993e+08	2.50204e+07	433953	3.35806e+06	7.54021e+06	2.76972e+06	2.76765e+06	4.79183e+06	1.40774e+06	734405	871893	85516.8	60879	859106	2.21215e+06	228489	5.99166e+06	673365	1.98685e+06	21257.7	79457.2	113922	741294
						QC sample area
											TMT-lipid	FA(12:0)	FA(14:0)	FA(14:1)	FA(15:0)	FA(16:0)	FA(16:1)	FA(17:0)	FA(17:1)	FA(18:0)	FA(18:1)	FA(18:2)	FA(18:3)	FA(20:0)	FA(20:1)	FA(20:2)	FA(20:3)	FA(20:4)	FA(20:5)	FA(22:0)	FA(22:1)	FA(22:2)	FA(22:3) 2peaks	FA(22:4)	FA(22:5) 1st	FA(22:5) 2nd	FA(22:6)	FA(24:0)	FA(24:1)	FA(24:2)	FA(24:3)	FA(24:4)	FA(24:5)	FA(24:6)
											Q1	502.45	530.45	528.45	544.45	558.45	556.45	572.45	570.45	586.45	584.45	582.45	580.45	578.45	614.55	612.55	610.55	608.55	606.55	604.55	642.55	640.55	638.55	636.55	634.55	632.55	632.55	630.55	670.55	668.55	664.55	662.55	660.55	658.55
											peak area integration start (min)	16.83	17.745	16.742	18.099	18.75	17.661	19.079	18.472	19.707	18.883	17.985	17.345	16.665	20.44	19.901	19.135	18.264	18.295	17.689	22.075	20.968	20.062	19.406	18.808	18.359	18.669	18.098	23.207	22.083	20.338	19.761	19.068	18.719
								MS	set	Q3	peak area integration end (min)	17.095	18.016	18.017	18.475	19.159	18.43	19.563	19.05	20.074	19.425	18.93	18.34	17.787	21.37	20.326	19.673	19.309	18.483	17.984	22.428	21.635	20.548	19.69	19.204	18.548	18.87	18.321	23.666	22.936	21.156	19.979	19.361	19.3
								LCMS-8060	set_001	126.1		1.06934e+07	6.77082e+07	1.55817e+07	1.14291e+07	1.34566e+08	8.11354e+07	1.39726e+07	7.91194e+06	1.01128e+08	2.18413e+08	1.20658e+08	2.30292e+07	726664	3.09717e+06	7.22098e+06	3.65528e+06	4.0702e+06	4.66474e+06	1.47097e+06	625411	745842	150718	152181	1.04694e+06	3.67136e+06	445699	8.88195e+06	435608	1.86022e+06	36307.3	80546.7	177074	985464
								LCMS-8060	set_002	126.1		1.24662e+07	7.80363e+07	1.84001e+07	1.58899e+07	1.38155e+08	1.01742e+08	1.56146e+07	9.91799e+06	1.12763e+08	2.15805e+08	1.29433e+08	1.97678e+07	687318	3.6373e+06	7.40022e+06	3.51782e+06	3.77958e+06	5.32224e+06	1.263e+06	636407	645565	117079	106954	1.3849e+06	3.44171e+06	434298	7.08343e+06	510209	1.9085e+06	59358	98875.4	184903	647891
								LCMS-8060	set_003	126.1		1.61311e+07	8.98398e+07	2.35152e+07	1.87014e+07	1.52464e+08	1.14917e+08	2.02359e+07	1.25049e+07	1.26209e+08	2.44665e+08	1.46187e+08	3.0157e+07	808369	4.7759e+06	1.0359e+07	5.0973e+06	5.87973e+06	6.29079e+06	1.7944e+06	835064	976388	216240	153457	1.4975e+06	4.78204e+06	588034	1.15307e+07	482515	2.54204e+06	51603.2	131859	228318	1.08227e+06
								LCMS-8060	set_004	126.1		1.61338e+07	7.93616e+07	2.0042e+07	1.52407e+07	1.41768e+08	1.09314e+08	1.65074e+07	9.84918e+06	1.15519e+08	2.06863e+08	1.48829e+08	2.42932e+07	1.12136e+06	3.88319e+06	9.74976e+06	3.74158e+06	3.75414e+06	5.22974e+06	1.22533e+06	516700	798050	149570	103333	1.13711e+06	3.3849e+06	368727	7.2922e+06	345260	1.36764e+06	49395.1	92995.1	155447	681992
								LCMS-8060	set_005	126.1		1.23316e+07	7.40031e+07	1.54244e+07	1.27308e+07	1.4287e+08	8.79539e+07	1.39198e+07	7.73492e+06	1.15419e+08	2.1318e+08	1.25914e+08	1.95392e+07	616441	3.80028e+06	7.6541e+06	3.55126e+06	3.77593e+06	5.93951e+06	1.22479e+06	673996	660749	133583	108871	1.4004e+06	3.19184e+06	468855	7.21957e+06	401985	1.91467e+06	28036.8	76592.7	136863	632522
								LCMS-8060	set_006	126.1		1.3744e+07	8.19795e+07	2.0992e+07	1.70643e+07	1.45521e+08	1.13253e+08	1.90277e+07	9.91691e+06	1.28727e+08	2.22955e+08	1.37756e+08	2.17259e+07	717030	4.8103e+06	8.83797e+06	3.90618e+06	4.29972e+06	6.23094e+06	1.38138e+06	867279	1.06919e+06	104341	112584	1.33533e+06	3.45004e+06	405511	7.36441e+06	671528	1.88429e+06	75911.7	90538	206416	686892
								LCMS-8060	set_007	126.1		1.50797e+07	8.26466e+07	1.80775e+07	1.49504e+07	1.42063e+08	1.00439e+08	1.62225e+07	8.94217e+06	1.16658e+08	1.99858e+08	1.30019e+08	1.88061e+07	703301	3.79249e+06	8.5957e+06	3.57275e+06	4.17341e+06	5.7994e+06	1.20128e+06	584315	710167	93997.5	108039	1.35274e+06	2.72543e+06	441482	6.72668e+06	405339	1.66285e+06	48864.6	87930.9	171985	620626
								LCMS-8060	set_008	126.1		1.54808e+07	8.64884e+07	1.90286e+07	1.61509e+07	1.3995e+08	1.17298e+08	1.72254e+07	1.01225e+07	1.17408e+08	2.12759e+08	1.40879e+08	2.45166e+07	1.29593e+06	3.8493e+06	8.82038e+06	3.6362e+06	4.16669e+06	5.4295e+06	1.33451e+06	657040	786606	137450	105115	1.46627e+06	3.01058e+06	359608	6.9496e+06	587974	1.61025e+06	25706.8	100506	178662	562752
								LCMS-8060	set_009	126.1		1.29016e+07	7.28823e+07	1.70976e+07	1.28875e+07	1.38903e+08	8.73956e+07	1.43602e+07	8.06815e+06	1.16308e+08	2.12766e+08	1.26471e+08	2.17955e+07	521774	4.10368e+06	8.53031e+06	3.98435e+06	3.82067e+06	6.00229e+06	1.22202e+06	710912	665941	139809	109650	1.28154e+06	3.71077e+06	446453	7.7261e+06	428690	1.95334e+06	39707.2	98801.6	140326	660144
								LCMS-8060	set_010	126.1		1.48787e+07	8.59418e+07	1.70839e+07	1.58705e+07	1.42371e+08	1.098e+08	1.78336e+07	1.04976e+07	1.2379e+08	2.12308e+08	1.3295e+08	2.07908e+07	544171	4.19554e+06	8.49407e+06	3.74236e+06	4.16616e+06	6.86089e+06	1.19608e+06	560496	789071	133815	109747	1.47178e+06	3.10927e+06	396628	7.1026e+06	486645	1.75011e+06	30963.1	108099	172759	609587
