# Supplementary material for: Isobaric mass tagging and triple quadrupole mass spectrometry to determine lipid biomarker candidates for Alzheimer's disease
Source: PLoS One. 2019 Dec 10;14(12):e0226073. doi: 10.1371/journal.pone.0226073 (PMC6903722; doi:10.1371/journal.pone.0226073)
Supplement: S12 Table — (XLSX) [file pone.0226073.s012.xlsx]

## Sheet: Area_PEPS_Cohot1
											TMT-lipid	ePE(34:0)	ePE(34:1)	ePE(34:2)	ePE(36:0)	ePE(36:1)	ePE(36:2)	ePE(36:3)	ePE(36:4)	ePE(36:5)	ePE(38:2)	ePE(38:3)	ePE(38:4)	ePE(38:5)	ePE(38:6)	ePE(40:2)	ePE(40:3)	ePE(40:4)	ePE(40:5)	ePE(40:6)	ePE(40:7)	ePE(42:4)	ePE(42:5)	ePE(42:6)	LPE(14:0)	LPE(16:0)	LPE(16:1)	LPE(18:0)	LPE(18:1)	LPE(18:2)	LPE(18:3)	LPE(20:1)	LPE(20:2)	LPE(20:3)	LPE(20:4)	LPE(20:5)	LPE(22:4)	LPE(22:5)	LPE(22:6)
											Q1	933.7	931.7	929.7	961.75	959.75	957.7	955.7	953.7	951.65	985.75	983.75	981.7	979.7	977.75	1013.65	1011.75	1009.75	1007.75	1005.75	1003.75	1037.75	1035.75	1033.8	655.4	683.45	681.45	711.5	709.45	707.45	705.45	737.5	735.5	733.45	731.45	729.45	759.5	757.45	755.45
											peak area integration start (min)	20.588	20.048	19.364	21.351	20.751	19.766	18.798	19.269	18.941	20.254	19.662	19.341	18.987	19.149	21.189	19.849	20.655	19.724	19.461	19.135	20.863	20.793	20.791	14.999	15.786	15.202	16.457	15.928	15.415	15.09	16.516	16.17	15.822	15.367	15.02	15.963	15.438	15.427
cohort	ID	Disease	Gender	Age	MMSE	ADAS	a-beta 1-42 (pg/mL) (MSD)	Total Tau (pg/mL)	Sample set	Q3	peak area integration end (min)	21.237	20.692	20.182	21.883	21.282	20.897	20.582	20.116	19.678	21.552	21.442	20.814	20.631	19.891	22.337	21.583	21.503	21.205	20.514	20.126	22.372	21.889	21.258	15.422	16.123	15.693	16.887	16.44	16.042	15.578	16.958	16.487	16.248	15.899	15.442	16.459	16.274	15.832
cho1	AD-01	AD	M	80	20	30			set_001	130.15		38220	312386	277545	5734.46	352725	1.22764e+06	870311	1.6186e+06	111565	320232	1.78485e+06	5.62733e+06	2.72148e+06	742661	77881.4	350685	1.01974e+06	1.32523e+06	965983	247069	154339	141671	45474.7	24071.7	2.4778e+06	162954	1.80316e+06	2.97093e+06	5.06129e+06	171445	46532.5	37725	637961	4.36106e+06	256238	237869	775955	1.57249e+06
cho1	AD-02	AD	M	77	21	31			set_002	129.15		31545.9	315476	460900	0	408299	1.96189e+06	1.30565e+06	1.44928e+06	83196.8	305760	1.6227e+06	6.38263e+06	3.48485e+06	1.38971e+06	70792.1	347662	946714	1.49615e+06	1.58759e+06	753112	118439	182577	72307.6	19858.7	2.16385e+06	67815.1	1.77538e+06	2.05084e+06	4.37153e+06	132024	42477.7	68350.3	403226	3.77823e+06	89629.2	148206	663699	2.14539e+06
cho1	AD-03	AD	M	87	19	27			set_002	131.15		75340.9	368396	528481	0	549303	2.12542e+06	1.61956e+06	1.55183e+06	189961	303028	1.43307e+06	5.67561e+06	3.71408e+06	904128	48360.8	253711	521565	1.18982e+06	1.18304e+06	606495	69604.2	54099.9	42522.2	1414.58	1.13312e+06	57270.3	1.2494e+06	2.02016e+06	3.50666e+06	210148	28431.6	29961.5	369093	3.65306e+06	244058	115552	733231	1.55221e+06
cho1	AD-04	AD	F	72	11	71			set_003	130.15		48320.5	318266	516869	0	377137	2.2745e+06	1.51411e+06	1.75762e+06	132969	375003	1.85169e+06	6.86073e+06	3.61763e+06	1.13609e+06	32027.8	270267	519042	1.32801e+06	1.66009e+06	767275	64189.3	124593	75665.2	2474.81	1.16058e+06	87057.2	1.17597e+06	1.38835e+06	3.17119e+06	89386.9	19593.4	8367.3	358313	3.33657e+06	140970	144216	757850	2.22388e+06
cho1	AD-05	AD	M	80	25	14			set_004	127.15		21209.4	358303	497020	683.496	422091	2.15427e+06	1.77199e+06	3.5856e+06	170938	264822	2.4993e+06	1.05655e+07	6.19347e+06	1.7311e+06	56621.1	277468	794902	1.66089e+06	1.80904e+06	884574	103372	135934	68853.2	7078.94	1.2678e+06	46352.7	1.09669e+06	1.53365e+06	1.96884e+06	56745	23581.1	57106.6	372390	4.42095e+06	113348	146319	743808	1.96888e+06
cho1	AD-06	AD	F	55	17	29			set_004	130.15		367628	2.19252e+06	4.27369e+06	29170	2.49638e+06	1.58431e+07	8.59234e+06	1.40141e+07	1.21893e+06	1.2549e+06	9.38563e+06	4.16827e+07	2.07563e+07	3.51312e+06	165427	903344	2.21824e+06	4.91543e+06	7.56042e+06	2.3587e+06	337992	421142	246525	46349	4.23392e+06	422450	5.07268e+06	7.15425e+06	9.93951e+06	270756	128841	79775.8	1.06431e+06	1.031e+07	559724	419305	1.73208e+06	3.02359e+06
cho1	AD-07	AD	F	77	15	60			set_004	131.15		25135.7	371980	540312	7254.66	539381	2.64468e+06	1.58303e+06	2.29568e+06	151047	539722	2.89557e+06	9.24187e+06	4.06722e+06	1.17998e+06	99001.1	471658	1.12925e+06	1.7486e+06	2.06063e+06	709873	201908	190903	148922	11674.3	2.02517e+06	85293.5	1.47464e+06	3.31841e+06	5.3062e+06	160388	39892.1	26976.1	456411	5.52931e+06	219348	184127	928142	2.45468e+06
cho1	AD-08	AD	F	67	21	23			set_005	131.15		13984.2	510289	615021	5725.22	492012	2.4182e+06	1.62192e+06	2.78135e+06	312956	405484	1.98352e+06	7.94834e+06	4.79796e+06	1.39451e+06	97961.4	405676	1.0292e+06	1.74416e+06	1.65159e+06	622289	108850	163541	70474.7	12041.5	2.70608e+06	970751	2.11163e+06	4.2124e+06	4.05449e+06	340969	49617.9	39769.8	814504	6.72952e+06	622763	414575	1.56963e+06	2.53851e+06
cho1	AD-09	AD	F	86	18	24			set_006	127.15		57770	415493	735753	668.034	474901	2.27545e+06	1.82982e+06	3.21472e+06	150164	450315	2.18495e+06	9.29888e+06	5.27728e+06	1.56386e+06	70199.7	446965	916116	2.0324e+06	1.99634e+06	961968	102526	180624	88504.1	25484.3	1.74734e+06	180937	1.42295e+06	3.0054e+06	5.40922e+06	189845	40897.9	74558.9	563753	5.79578e+06	196032	221905	1.0502e+06	2.86991e+06
cho1	AD-10	AD	F	76	24	33			set_006	129.15		20764.9	321180	602818	3777.07	467368	2.81918e+06	1.41402e+06	1.337e+06	129769	416770	1.29489e+06	4.74804e+06	3.30653e+06	834610	124917	371019	636497	1.23312e+06	1.14096e+06	579360	127476	154644	81816.6	51231.9	3.40542e+06	314755	2.63578e+06	3.57281e+06	6.1745e+06	349821	39953.3	37468.4	600331	4.52998e+06	382133	262734	935810	1.74479e+06
cho1	AD-11	AD	F	91	22	31			set_007	127.15		109234	648609	1.2162e+06	15660.2	788270	3.94773e+06	2.38869e+06	2.92184e+06	485284	427283	2.43857e+06	8.55847e+06	5.01177e+06	1.57586e+06	63480.3	271161	708376	1.73038e+06	1.82441e+06	827182	101479	119573	70979.4	9937.54	2.12007e+06	163411	2.00545e+06	2.65073e+06	5.18154e+06	331243	39495.4	26430.3	703605	4.31264e+06	501671	142196	818773	2.05769e+06
cho1	AD-12	AD	M	54	20	32			set_007	130.15		53226.9	528958	776548	0	758147	3.07087e+06	2.16659e+06	3.83122e+06	164614	547836	2.81604e+06	1.05876e+07	5.64404e+06	1.51053e+06	108856	497221	1.23367e+06	1.84967e+06	1.72052e+06	745429	172095	190696	83336	18053.6	3.15431e+06	294088	2.61211e+06	5.18597e+06	7.94661e+06	393666	72376.4	50572.4	451438	6.14559e+06	211340	249744	902068	1.87577e+06
cho1	AD-13	AD	M	75	17	38			set_007	131.15		22526.9	179606	485995	1272.31	259496	1.77033e+06	1.08487e+06	1.2665e+06	131144	178806	1.07961e+06	3.57275e+06	2.49957e+06	1.04598e+06	16874.1	143231	310990	812581	977015	531144	41161.4	47972.8	51174.6	4954.58	1.03586e+06	78097.9	828968	1.23245e+06	3.25147e+06	111664	10846	12037	268023	1.78937e+06	152022	52733.4	407716	1.25135e+06
cho1	AD-14	AD	F	57	19	21			set_008	128.15		18411.7	380929	489485	5593.04	492963	2.43935e+06	1.33219e+06	2.04887e+06	176390	317991	1.64821e+06	6.15164e+06	3.47372e+06	1.21711e+06	58436.7	283800	565255	1.2332e+06	1.23367e+06	513414	97126.4	126801	64530.8	46745.6	4.056e+06	430456	3.06341e+06	3.77321e+06	5.62394e+06	183747	56452.5	53601.1	833937	5.95663e+06	359418	164276	1.05359e+06	2.87409e+06
cho1	AD-15	AD	M	62	19	17			set_008	129.15		31363.4	330706	641706	4491.93	496692	2.17918e+06	1.43219e+06	2.85623e+06	175466	392596	1.69417e+06	7.76045e+06	4.42255e+06	1.31262e+06	88753.7	346875	994562	1.69788e+06	1.66016e+06	572141	174382	203647	73974.9	41134.3	1.84276e+06	77194	1.64418e+06	2.95378e+06	6.64607e+06	219217	34731.7	39129	456070	6.19512e+06	177434	208429	979578	2.13053e+06
cho1	AD-16	AD	F	87	20	35			set_009	130.15		105818	867175	907978	11092.9	883053	3.28095e+06	2.89193e+06	6.60223e+06	607714	531832	3.23753e+06	1.40924e+07	8.69243e+06	1.90332e+06	129651	505712	1.32569e+06	1.94535e+06	2.0178e+06	1.015e+06	249772	214590	150361	32928.7	4.17063e+06	411065	3.11866e+06	4.08655e+06	4.18516e+06	239604	44442.1	51092	935553	8.71266e+06	501016	319749	1.32064e+06	4.11077e+06
cho1	AD-17	AD	M	62	18	26			set_010	127.15		99491.7	575012	1.26569e+06	11173.4	787944	4.50609e+06	3.32734e+06	5.54646e+06	366759	580302	3.63735e+06	1.62367e+07	8.61775e+06	2.5161e+06	190187	860378	2.27461e+06	2.90715e+06	2.88233e+06	1.18744e+06	245813	282594	134307	13091	2.2321e+06	158755	2.79812e+06	2.12465e+06	5.30563e+06	231079	23812.5	30784.1	684242	4.87601e+06	251972	272388	1.00689e+06	2.63804e+06
cho1	AD-18	AD	M	80	25	30	399.038	973.618	set_010	130.15		37457.8	485134	488938	5240.55	611988	2.46938e+06	1.60886e+06	2.77495e+06	164628	486876	2.36772e+06	1.05054e+07	4.55136e+06	987569	128862	596438	1.91158e+06	1.63143e+06	1.59709e+06	575588	312612	301721	120628	85695.2	3.09562e+06	208751	2.42444e+06	7.09235e+06	7.50959e+06	236302	82933.1	79646.1	818723	7.00514e+06	311950	239691	1.03512e+06	2.41083e+06
cho1	AD-19	AD	M	84	23	29			set_010	131.15		19488	260762	540111	2671.4	332542	2.21595e+06	1.28156e+06	2.06868e+06	157158	341205	1.27477e+06	6.06839e+06	3.73976e+06	1.24838e+06	65671.5	359217	659033	1.09952e+06	1.38993e+06	741271	98977.2	139519	68552.9	3883.51	1.88182e+06	139986	1.54808e+06	2.55201e+06	5.44837e+06	182895	40726.4	61898	525575	6.00817e+06	328304	117399	1.03188e+06	4.06135e+06
cho1	AD-20	AD	F	79	22	33	1109.59	168.004	set_011	128.15		51109.9	349198	717597	8274.4	370374	2.56898e+06	1.82486e+06	2.52014e+06	486816	380306	1.78654e+06	6.73892e+06	4.83e+06	1.68413e+06	70249.9	314107	659318	1.41064e+06	1.9609e+06	1.08532e+06	100170	173090	99193.2	17683.4	3.28881e+06	161298	2.8843e+06	3.22956e+06	4.78072e+06	104998	55951.7	22836.6	482336	3.33763e+06	312797	59610.1	549151	2.56907e+06
cho1	AD-21	AD	M	79	21	22			set_011	129.15		29213.4	309610	598081	3897.38	387172	2.11035e+06	1.62086e+06	2.13945e+06	342273	333502	1.29226e+06	5.90476e+06	4.3286e+06	1.51506e+06	46569.8	268885	741901	1.51361e+06	1.58107e+06	863850	92629.7	151416	81006.1	37488	2.88627e+06	162644	1.92013e+06	1.99642e+06	5.47068e+06	252739	31980.1	33908.4	517998	3.98154e+06	422087	107697	798390	3.02556e+06
cho1	AD-22	AD	F	83	21	28	353.553	391.365	set_012	129.15		36506.1	333687	502033	1967.57	375081	1.80242e+06	1.27179e+06	2.49257e+06	487277	274510	1.46832e+06	7.68625e+06	4.65273e+06	1.68542e+06	100037	365261	1.09647e+06	1.35673e+06	1.85411e+06	911443	266019	229970	111505	33578.2	2.75175e+06	164718	1.83502e+06	2.18113e+06	3.16727e+06	251281	41389.1	33665	362519	5.12268e+06	747410	123796	1.03725e+06	4.21364e+06
cho1	AD-23	AD	F	69	18	34			set_013	128.15		78125.8	653132	804077	2849.17	986502	3.5441e+06	2.37773e+06	4.06136e+06	765026	388831	2.76874e+06	1.40906e+07	7.88799e+06	1.87129e+06	47809.2	469912	1.01872e+06	1.70612e+06	2.03528e+06	971414	153879	141387	56899.4	14485.3	1.97056e+06	157077	1.48125e+06	4.52349e+06	4.8955e+06	149548	54347.4	33442.4	672597	5.75011e+06	595282	222135	792962	2.7472e+06
cho1	AD-24	AD	F	71	24	29	261.049	573.238	set_013	130.15		32839	357822	683361	4818.73	713793	3.8567e+06	1.98584e+06	2.23156e+06	209870	495009	2.40025e+06	8.78061e+06	4.97605e+06	1.0953e+06	76592.4	449244	847121	1.69307e+06	1.43646e+06	579884	127106	122963	76825.3	16600.2	2.77312e+06	255715	2.51246e+06	4.28195e+06	8.25529e+06	362860	45591.1	36144.2	797199	7.55657e+06	454694	226343	1.37118e+06	2.99638e+06
cho1	AD-25	AD	M	65	21	42	213.266	1584.67	set_014	129.15		28374.7	581495	780674	8347.02	525863	2.9886e+06	1.82907e+06	2.30238e+06	178914	499059	1.83734e+06	7.41807e+06	5.21374e+06	1.88633e+06	103151	429116	930554	1.95603e+06	1.8718e+06	1.13133e+06	147299	242267	122371	21627.5	2.58513e+06	77622.3	1.87403e+06	2.22067e+06	4.86395e+06	135617	34602	15110.5	453298	5.30077e+06	264318	114875	890457	3.79968e+06
cho1	AD-26	AD	M	75	20	43	257.877	915.227	set_014	131.15		21987.5	190766	505020	618.825	298153	1.56414e+06	1.04299e+06	1.47025e+06	121508	331250	1.20377e+06	5.03655e+06	2.97461e+06	987200	57754.8	277973	615301	1.09576e+06	1.20917e+06	655260	112982	124621	82170.6	19477.3	2.48173e+06	123708	1.69829e+06	2.13378e+06	4.85058e+06	147171	25311.3	55715.7	292136	3.95653e+06	210111	120720	686047	2.3992e+06
cho1	AD-27	AD	M	79	24	27	584.982	198.144	set_015	127.15		47823.1	605525	812830	0	589334	3.26394e+06	1.96352e+06	2.86605e+06	380104	380824	2.12907e+06	8.45424e+06	5.01674e+06	1.305e+06	66109.5	504511	1.29265e+06	1.68525e+06	1.41083e+06	549501	181076	248970	60252.6	76407.1	2.15741e+06	137816	1.56499e+06	4.00041e+06	5.05501e+06	130126	62493.6	44431.1	589841	4.38931e+06	314132	140547	683810	1.82296e+06
cho1	Cont-01	C	M	76	30				set_001	129.15		28047.6	347260	592206	7201.45	552768	2.21543e+06	1.73261e+06	2.67637e+06	493548	374050	2.26346e+06	9.1746e+06	5.43398e+06	1.7231e+06	69259	404218	1.16642e+06	1.97078e+06	2.22952e+06	972611	158488	264136	114127	50724.3	1.74884e+06	114781	1.51864e+06	3.41809e+06	5.07734e+06	171644	61216.5	65223.5	589480	4.82312e+06	448130	155724	790012	2.69343e+06
cho1	Cont-02	C	F	74	30				set_002	127.15		67831.1	365313	403763	0	478488	2.24342e+06	1.19852e+06	1.45076e+06	165546	391526	1.76686e+06	6.38823e+06	3.79983e+06	1.1692e+06	64309.3	319348	741771	1.61462e+06	1.59658e+06	674357	97518.5	123134	121122	3537.88	1.37435e+06	39815.9	1.27345e+06	1.91821e+06	2.981e+06	105482	25214.7	9274.87	198315	2.84202e+06	114848	75836	428630	1.30132e+06
cho1	Cont-03	C	M	74	30				set_002	130.15		41547.7	316742	377371	2640.9	405456	1.46614e+06	1.22032e+06	1.74852e+06	560787	280652	1.26966e+06	5.40663e+06	4.26954e+06	1.86986e+06	35413.3	255834	507449	1.39805e+06	1.68804e+06	935100	79430.6	109650	69760.7	2823.17	2.1921e+06	76278.5	1.899e+06	2.6164e+06	3.43035e+06	86565.3	26875.3	26623.1	241323	3.34118e+06	365980	72788.5	576993	1.94004e+06
cho1	Cont-04	C	F	76	30				set_003	128.15		43848.2	372605	506376	8415.05	465663	2.3787e+06	1.29963e+06	1.92236e+06	990260	369462	1.47124e+06	5.90949e+06	4.85705e+06	2.43403e+06	85736.6	288647	709106	1.86731e+06	2.8375e+06	1.07115e+06	129350	222329	250150	14822.5	2.583e+06	20536.7	2.24636e+06	2.51545e+06	3.70987e+06	217308	35748.5	9793.27	239419	2.91538e+06	658735	53671.1	440643	2.4906e+06
cho1	Cont-05	C	M	77	29				set_003	131.15		55044.2	358993	394317	617.987	471610	2.38383e+06	1.52043e+06	1.51039e+06	297714	245358	1.62123e+06	6.57759e+06	3.85493e+06	1.26928e+06	45940	256100	817675	1.47076e+06	1.62477e+06	826065	56446.6	122733	50880.9	17350.9	1.05651e+06	77884.6	908578	2.48019e+06	3.06734e+06	136053	36139.9	22885.7	279936	2.82825e+06	248082	106217	452071	1.60103e+06
cho1	Cont-06	C	M	74	30				set_004	129.15		28032.3	602769	684045	4433.08	645187	3.2109e+06	1.91244e+06	3.15302e+06	1.05644e+06	566265	2.19709e+06	8.77749e+06	6.33575e+06	3.18e+06	136509	488027	1.27604e+06	2.32757e+06	3.55673e+06	1.45511e+06	204667	310168	176648	50275.1	3.11095e+06	119224	2.24436e+06	2.71229e+06	4.43944e+06	124434	35669.4	20519.2	480955	3.42169e+06	818178	78168.5	728986	3.62215e+06
cho1	Cont-07	C	F	77	29				set_005	127.15		33964.1	323813	287570	2493.51	349595	1.19772e+06	1.18123e+06	2.31897e+06	142896	285118	1.82879e+06	6.97583e+06	4.19807e+06	1.63587e+06	57145.9	479995	1.14332e+06	1.47825e+06	1.39538e+06	656921	146171	134147	68915.2	6722.81	1.82794e+06	168805	1.45051e+06	1.3919e+06	2.51402e+06	96910.6	25853.6	10187.5	302257	3.14662e+06	165798	121417	562788	1.92365e+06
cho1	Cont-08	C	M	84	30				set_005	130.15		36199.4	425639	463657	2678.72	549699	1.95394e+06	1.71972e+06	3.65477e+06	204407	517947	2.83399e+06	1.01205e+07	5.15739e+06	1.68603e+06	134872	674960	1.99474e+06	2.25115e+06	1.92903e+06	899956	268814	362618	157209	6023.98	2.43616e+06	214679	1.8619e+06	2.24418e+06	3.7029e+06	120028	25290.6	29366	548083	5.1172e+06	228955	213512	860829	2.48309e+06
cho1	Cont-09	C	F	70	30				set_006	128.15		45218.8	622704	927540	8430.63	829072	3.65535e+06	2.35556e+06	2.92066e+06	1.30313e+06	624358	2.1942e+06	7.21185e+06	6.80149e+06	3.4888e+06	150436	469365	1.00626e+06	2.567e+06	3.41379e+06	1.41676e+06	187633	266071	265848	38574.1	3.0524e+06	230442	2.20221e+06	3.78057e+06	6.03337e+06	175706	120441	17628.5	568022	3.40734e+06	1.22191e+06	87071.1	754061	3.65674e+06
cho1	Cont-10	C	F	72	30				set_006	131.15		39877.7	478538	811517	5233.33	487892	2.88726e+06	2.02474e+06	3.51731e+06	326644	353363	2.31602e+06	9.80962e+06	5.27694e+06	1.66854e+06	88918.2	465634	1.29411e+06	1.96851e+06	2.26691e+06	1.10501e+06	167097	183476	109633	9033.7	1.61632e+06	101987	1.42587e+06	1.45039e+06	2.79355e+06	74375.9	25351.2	11926.5	410422	3.61048e+06	165439	129419	678899	1.90314e+06
cho1	Cont-11	C	F	69	30				set_007	129.15		69908.1	518361	984105	13529.4	701605	3.93955e+06	2.67689e+06	3.55656e+06	362980	664702	2.63756e+06	1.09172e+07	6.98638e+06	2.64266e+06	118682	414357	1.04139e+06	2.35304e+06	2.98925e+06	1.41093e+06	162718	236154	215238	27075.1	2.3416e+06	85940.9	2.02296e+06	1.86502e+06	4.45084e+06	84181.9	35846.7	45228.2	516507	5.11713e+06	234074	111625	882358	3.49001e+06
cho1	Cont-12	C	M	74	30				set_008	127.15		53812.7	312651	478951	0	386321	2.0741e+06	1.34978e+06	1.87511e+06	121835	266823	1.49943e+06	5.4453e+06	3.28747e+06	1.1008e+06	73049.3	269723	723900	1.24326e+06	1.16372e+06	489889	113245	106586	72692	0	1.02469e+06	76479.6	1.08572e+06	1.03765e+06	2.51455e+06	46893.9	11912.7	14617.1	284601	2.52163e+06	79307.4	92296.6	532633	1.39151e+06
cho1	Cont-13	C	M	74	30				set_008	130.15		53609.7	428388	701098	3337.05	417000	2.8972e+06	2.52485e+06	3.64853e+06	1.41299e+06	475409	2.14667e+06	9.85734e+06	8.49688e+06	3.53435e+06	84598.1	461474	846090	2.25076e+06	3.26522e+06	1.81715e+06	144197	304355	212165	29389.7	4.77819e+06	308610	3.0496e+06	3.28205e+06	5.24254e+06	228280	46996.9	41115.3	393952	4.44767e+06	1.32276e+06	107390	945294	4.91041e+06
cho1	Cont-14	C	F	83	30				set_009	128.15		48939.7	586010	803513	19599.5	791875	3.68137e+06	2.07612e+06	2.84581e+06	320043	603201	2.38668e+06	9.75506e+06	5.90949e+06	2.03194e+06	120447	503125	1.25385e+06	2.43858e+06	2.53351e+06	1.18491e+06	174759	234612	139277	9225.55	3.03226e+06	171577	2.5899e+06	2.52078e+06	6.40937e+06	175151	24379.9	12149.9	348482	5.38658e+06	399653	165798	808242	3.44515e+06
cho1	Cont-15	C	M	79	30				set_009	131.15		17339.4	330297	473320	9695.83	272536	1.98782e+06	1.408e+06	2.2329e+06	191763	351288	1.76829e+06	6.4475e+06	3.96937e+06	1.32887e+06	66194	374989	805774	1.40301e+06	1.52634e+06	758478	140656	118597	96510.6	13449.2	2.72211e+06	136632	2.22823e+06	3.1889e+06	6.62796e+06	210232	31144.5	22914.8	544226	4.96331e+06	233575	163791	868840	2.59386e+06
cho1	Cont-16	C	F	72	30				set_010	129.15		48385.5	645197	1.06566e+06	15255.2	652349	4.43307e+06	2.50771e+06	4.00057e+06	436208	667239	2.51306e+06	1.10428e+07	6.96313e+06	2.71011e+06	185302	594348	1.49472e+06	2.65203e+06	3.26094e+06	1.59711e+06	234445	339629	246757	65810.9	3.51912e+06	173198	2.56959e+06	5.52345e+06	8.58937e+06	508011	39234.2	57716.9	546512	5.8624e+06	501228	165508	1.13558e+06	4.6539e+06
cho1	Cont-17	C	M	76	30				set_011	127.15		26263	386498	317700	14210.1	336160	1.41589e+06	1.12599e+06	2.23562e+06	140004	296967	1.57584e+06	7.06448e+06	3.58677e+06	934215	68888.3	399749	1.22935e+06	1.58502e+06	1.19723e+06	555657	182334	178621	55874.5	20458	1.46437e+06	109584	1.01104e+06	1.97422e+06	2.93549e+06	135447	22692.9	15863.3	270568	3.42798e+06	142866	139039	518851	1.67746e+06
cho1	Cont-18	C	M	71	30				set_011	130.15		68874.6	463560	603347	10045	620280	2.74796e+06	2.18902e+06	3.368e+06	272291	417218	2.58212e+06	1.16688e+07	6.42284e+06	1.39053e+06	69814.8	511750	1.7323e+06	2.04782e+06	1.79133e+06	783886	193719	224740	78018.4	16978.9	3.44546e+06	141743	2.62517e+06	2.77097e+06	4.43516e+06	187312	43968.4	59016.8	588506	6.03148e+06	400478	201301	889025	3.15659e+06
cho1	Cont-19	C	F	73	30				set_012	128.15		25481.7	574818	798684	0	578168	3.92401e+06	2.28648e+06	2.41697e+06	165528	595785	1.97265e+06	7.34137e+06	4.82098e+06	1.32639e+06	133412	425251	1.03754e+06	1.88913e+06	1.66463e+06	748840	188689	228370	147638	79912.3	3.19285e+06	229480	2.71312e+06	5.49947e+06	9.12457e+06	243949	66171	33673.4	669776	4.93364e+06	210110	198410	1.07218e+06	2.0625e+06
cho1	Cont-20	C	F	71	30				set_012	131.15		51510.8	377003	402138	2609.04	535131	1.86952e+06	1.46839e+06	3.66884e+06	480038	306408	2.51166e+06	1.30234e+07	6.53877e+06	1.86971e+06	37591.1	486490	1.57022e+06	1.94934e+06	2.46649e+06	1.04843e+06	209465	253619	123032	9202.58	1.33596e+06	108061	1.21325e+06	2.28617e+06	3.07383e+06	86840.5	37720.8	30505.7	420912	5.14829e+06	455419	98971.5	818747	3.55584e+06
cho1	Cont-21	C	F	67	30				set_013	129.15		32592.5	703691	695878	1331.41	776534	3.01757e+06	2.53034e+06	5.31632e+06	912170	777881	3.44042e+06	1.5588e+07	8.2757e+06	2.33146e+06	101292	805850	2.94948e+06	4.00455e+06	2.88389e+06	1.29326e+06	359083	518218	144918	62206.2	3.88792e+06	196045	2.83973e+06	5.47965e+06	6.12436e+06	244566	33705.6	38734.1	588681	6.67777e+06	846647	241686	1.05741e+06	4.357e+06
cho1	Cont-22	C	M	75	30				set_014	127.15		34263.3	563960	647644	2004.94	761085	2.52965e+06	1.9057e+06	4.45199e+06	715798	505065	2.35846e+06	1.19066e+07	7.59547e+06	2.20953e+06	59669.9	599844	2.49226e+06	3.7394e+06	2.38091e+06	895113	279724	415061	146295	34691.9	3.19335e+06	164291	2.38363e+06	4.68093e+06	5.12787e+06	205932	49195.3	24097.1	448365	5.25709e+06	637394	180446	936822	3.47696e+06
cho1	Cont-23	C	M	74	30				set_014	130.15		37836.5	287414	453462	8664	392262	1.59373e+06	1.08014e+06	1.6478e+06	104017	325181	1.70687e+06	6.90741e+06	3.13327e+06	1.06891e+06	62630.3	407965	1.27664e+06	1.41752e+06	1.33598e+06	474495	172285	212717	65636.7	6016.94	2.60519e+06	121129	1.74498e+06	2.16274e+06	4.82286e+06	127980	26290.8	23088.4	268824	4.53713e+06	222139	191843	855972	2.8882e+06
cho1	Cont-24	C	F	75	30				set_015	128.15		27169.9	348822	631769	5972.97	349421	2.16452e+06	1.42399e+06	1.99259e+06	631849	371662	1.31488e+06	5.07775e+06	4.24783e+06	1.96084e+06	83995.6	238272	448013	1.4899e+06	1.9942e+06	1.19184e+06	159255	212758	143477	35033.6	2.26699e+06	113619	1.63095e+06	2.73931e+06	5.89784e+06	146594	24825.4	23313.5	421512	3.28053e+06	731552	53182	692381	3.40019e+06
cho1	Cont-25	C	F	75	30				set_015	131.15		49788.4	550637	698494	0	444550	2.68656e+06	2.15002e+06	4.06665e+06	470630	401944	2.40877e+06	9.77416e+06	6.18128e+06	2.24834e+06	77889.7	447409	1.40449e+06	2.08315e+06	2.43479e+06	1.34339e+06	197797	276315	128518	2829.17	1.68903e+06	81331.5	1.05048e+06	2.0257e+06	3.82088e+06	75524.2	38754.6	22895.1	360560	3.41998e+06	266701	114443	593487	2.37623e+06
cho1	MCI-01	MCI	M	79	18	32			set_001	127.15		25122.2	277302	435881	6934.46	408881	1.45065e+06	1.01773e+06	1.82022e+06	122100	263912	1.49495e+06	6.48543e+06	3.38555e+06	795761	69140.9	376671	999100	1.37441e+06	953208	386654	181428	175261	21813.1	2122.94	2.08951e+06	197756	1.68004e+06	2.28135e+06	3.99765e+06	239134	22283.2	30604.8	355378	4.19565e+06	250183	176322	804508	1.62293e+06
cho1	MCI-02	MCI	F	82	27	23			set_001	131.15		50684.8	419866	564448	2525.97	464377	1.91845e+06	1.36706e+06	2.43757e+06	263304	360878	1.83079e+06	6.50711e+06	4.05302e+06	1.06052e+06	72861.8	309075	597028	1.17008e+06	1.14895e+06	452686	154910	135189	47211.5	6728.22	913889	64236.3	1.09453e+06	1.54455e+06	2.32642e+06	105373	20216.6	23603.7	315261	3.33712e+06	237378	111543	590731	1.25086e+06
cho1	MCI-03	MCI	F	80	23	22			set_002	128.15		25365.6	390550	263868	0	336196	1.25138e+06	1.07534e+06	1.28605e+06	98629.2	193296	1.08243e+06	4.3094e+06	2.77094e+06	948290	67173.7	258255	534575	1.05592e+06	970299	480210	118699	112561	88445.4	4579.74	1.38127e+06	80194.7	1.2867e+06	2.78907e+06	3.28774e+06	162535	72385.1	81871.4	490871	4.51107e+06	189223	101077	684766	1.93576e+06
cho1	MCI-04	MCI	F	69	24	11			set_003	127.15		4380	154172	126390	1316.07	205853	653775	673521	1.05143e+06	82305.6	116947	825982	3.6482e+06	2.64176e+06	1.02076e+06	33514.7	125957	398446	834793	815167	481835	95035.4	57671.8	82711.8	4244.83	876687	79415.2	706851	850771	1.09126e+06	38407.1	10301.4	22146.5	174751	2.59642e+06	74739.9	100472	494332	1.60852e+06
cho1	MCI-05	MCI	F	75	24	20			set_003	129.15		20904.9	368330	208140	5850.05	342238	1.08247e+06	815541	1.62203e+06	213327	276563	1.17723e+06	5.96142e+06	3.68894e+06	1.36994e+06	46877.1	313733	1.09811e+06	1.40606e+06	1.52897e+06	801276	141935	201283	142921	37484.8	2.65759e+06	167825	1.92732e+06	2.18075e+06	2.07912e+06	73372.2	39732	38563.3	300464	3.73153e+06	231461	124552	660949	3.11812e+06
cho1	MCI-06	MCI	M	76	23	37			set_005	128.15		54395.9	354011	574835	12118.4	562181	2.93012e+06	1.35199e+06	1.52265e+06	228014	519132	1.43502e+06	5.31421e+06	3.20816e+06	1.44015e+06	103632	364561	663339	1.42735e+06	1.76625e+06	699060	115126	177442	140480	71577.2	2.48713e+06	228925	1.93594e+06	5.98214e+06	7.87268e+06	456910	52827.5	53829.3	468544	4.06429e+06	351232	141525	729551	2.77336e+06
cho1	MCI-07	MCI	F	83	25	31	644.175	184.472	set_005	129.15		43562.2	316292	589244	12562.5	391461	1.81943e+06	1.61072e+06	3.07962e+06	345022	252524	2.06317e+06	8.74932e+06	4.9459e+06	1.70489e+06	71227.3	278066	843401	1.72225e+06	2.07876e+06	960126	102867	147901	129442	39324.1	1.81202e+06	98155.7	1.3687e+06	2.37882e+06	3.95251e+06	208775	25267.6	18176.9	420615	3.923e+06	236309	143238	754971	1.93969e+06
cho1	MCI-08	MCI	M	53	26	14			set_006	130.15		63703.4	741459	1.49295e+06	17736.5	602253	4.80116e+06	3.65108e+06	6.02186e+06	925515	745586	3.12764e+06	1.28677e+07	1.06039e+07	4.4164e+06	140986	454009	1.19399e+06	3.58386e+06	5.41874e+06	2.63434e+06	219717	248330	293426	3537.39	3.0092e+06	63290.4	2.26726e+06	4.89683e+06	9.33121e+06	377018	66415.2	67126.9	491061	5.56415e+06	617477	125928	964584	4.82313e+06
cho1	MCI-09	MCI	F	53	26	19	1362.14	290.498	set_007	128.15		93220.2	766980	830204	13414.2	889456	3.84513e+06	2.27473e+06	3.43355e+06	1.02762e+06	535854	2.58441e+06	9.88062e+06	8.35446e+06	2.66354e+06	84847.8	559147	1.21127e+06	3.00024e+06	2.61091e+06	1.23328e+06	218689	290742	153100	61997.1	3.66765e+06	444577	3.78598e+06	3.62782e+06	4.94904e+06	279802	74584.2	37879.4	694513	4.67603e+06	1.04371e+06	263186	1.33817e+06	2.33816e+06
cho1	MCI-10	MCI	M	58	23	27			set_009	127.15		61640.6	361771	516918	627.936	491110	2.14822e+06	1.7623e+06	3.41026e+06	248801	404927	2.63305e+06	9.40404e+06	5.30853e+06	1.36562e+06	55563.8	387507	1.07663e+06	1.73924e+06	1.65201e+06	688980	95256.9	115974	83109	14464.5	1.9863e+06	171826	1.82685e+06	2.11454e+06	3.14857e+06	120901	21314.2	18093.1	509444	3.92692e+06	221948	144771	761529	2.18963e+06
cho1	MCI-11	MCI	F	64	26	24			set_009	129.15		51206.5	337377	539911	9453.08	349890	1.87105e+06	1.68291e+06	3.36299e+06	554732	290022	1.79144e+06	7.50633e+06	5.73432e+06	2.31789e+06	49093.8	305064	663706	1.66432e+06	1.98871e+06	1.12256e+06	90550.2	178741	125572	40037.5	2.26286e+06	145266	1.91201e+06	2.17747e+06	3.78509e+06	185313	18625.5	10090.2	412015	3.87726e+06	467604	93393.1	741633	2.72493e+06
cho1	MCI-12	MCI	F	73	23	29	211.826	617.271	set_010	128.15		57317.3	518697	841981	12460.3	590936	3.31109e+06	2.17532e+06	3.57287e+06	142020	585561	2.5385e+06	1.04798e+07	5.61287e+06	964583	93469.9	758041	2.16968e+06	1.86959e+06	1.38729e+06	542631	264094	329426	79132.2	30546.2	2.08721e+06	140096	2.02363e+06	1.8772e+06	3.40783e+06	185580	24326.5	26369.1	498379	3.96835e+06	245635	276746	924386	1.68656e+06
cho1	MCI-13	MCI	F	78	25	20	138.365	659.568	set_011	131.15		37202.7	328550	504372	2843.6	447640	1.58339e+06	1.30458e+06	2.422e+06	543346	179096	1.4399e+06	6.21299e+06	4.81448e+06	2.24389e+06	32638.6	198004	434372	1.4039e+06	2.20764e+06	1.31396e+06	63651.4	78070.6	93832.4	7746.3	1.95094e+06	140518	1.39312e+06	2.72398e+06	4.04552e+06	152111	19103.2	27315.8	376907	4.23252e+06	590173	54483.1	795317	4.83661e+06
cho1	MCI-14	MCI	M	75	23	31	695.332	899.34	set_012	127.15		74964.3	671856	1.05655e+06	7819.54	822221	4.598e+06	2.53618e+06	4.29479e+06	217996	661946	3.32822e+06	1.48563e+07	7.87825e+06	2.08622e+06	150499	510365	1.25026e+06	2.16099e+06	2.72193e+06	1.28779e+06	245246	268478	111859	32492.2	4.09834e+06	257190	3.25723e+06	4.16443e+06	8.9356e+06	288623	59014.7	71713	781169	7.67849e+06	292827	173980	1.25775e+06	5.01232e+06
cho1	MCI-15	MCI	F	68	26	17	438.718	145.335	set_012	130.15		41276	739003	1.34975e+06	3828.3	730318	4.9472e+06	2.73936e+06	3.94063e+06	310528	545093	2.57198e+06	1.06471e+07	5.3607e+06	1.54966e+06	137292	521051	1.05179e+06	1.91103e+06	1.88871e+06	841532	195479	301601	109803	17288.8	2.49625e+06	197058	2.20743e+06	3.75105e+06	8.08562e+06	293856	44983.4	83433.9	782909	5.29954e+06	217668	188435	1.14986e+06	2.6761e+06
cho1	MCI-16	MCI	M	72	23	18	307.28	315.887	set_013	127.15		38734.7	269496	413256	1329.4	369209	1.76682e+06	1.09215e+06	2.14862e+06	141150	314133	1.43229e+06	7.87388e+06	3.70143e+06	944869	54891.8	484552	1.63841e+06	1.28357e+06	1.05223e+06	521882	219230	188421	62018.4	17671.2	1.37207e+06	87785.2	1.16712e+06	1.67803e+06	3.17229e+06	134502	26901.9	16727.6	351652	3.48874e+06	147749	214542	613617	1.77194e+06
cho1	MCI-17	MCI	M	81	28	19	381.035	450.398	set_013	131.15		48485.2	457746	523440	0	567738	3.36786e+06	1.66033e+06	2.1325e+06	216259	406058	2.12828e+06	8.56005e+06	4.65889e+06	1.09393e+06	56537.3	367791	814121	1.68055e+06	1.33983e+06	572549	121350	126354	56202.5	4954.23	2.18367e+06	247009	2.14802e+06	3.68896e+06	6.76039e+06	293489	29467.7	32922.6	651408	6.4485e+06	442823	213031	1.14172e+06	2.73168e+06
cho1	MCI-18	MCI	M	79	24	26	125.098	120.533	set_015	130.15		180479	961778	1.81246e+06	14831.8	1.24602e+06	7.49523e+06	3.81599e+06	8.34106e+06	850959	819238	4.51456e+06	2.20165e+07	9.47224e+06	2.26576e+06	135118	498181	1.1801e+06	2.91014e+06	3.09798e+06	1.01218e+06	229807	205232	117605	34339.7	2.87144e+06	139867	2.47608e+06	4.07491e+06	6.80339e+06	252980	52309.1	78614.2	838146	8.21001e+06	461650	160030	1.17908e+06	3.5719e+06
cho1	MCI-19	MCI	F	71	26	19	559.231	1476.76	set_016	128.15		61835	601067	1.37475e+06	12125.1	581242	4.09176e+06	2.67226e+06	3.81146e+06	795247	587930	1.79551e+06	7.56599e+06	6.17944e+06	2.38209e+06	119181	303240	722201	1.62517e+06	2.10911e+06	1.09603e+06	154312	207559	129128	18748.6	2.48161e+06	194837	2.17158e+06	4.43952e+06	7.09537e+06	417224	32567.2	33236.3	662260	4.45756e+06	771972	160948	929712	3.77798e+06
cho1	MCI-20	MCI	M	81	27	18	397.764		set_016	130.15		34628.7	279453	456261	2681.53	369173	2.32496e+06	1.27574e+06	2.21868e+06	92246.6	430545	1.56258e+06	7.07714e+06	4.02067e+06	979289	74540.5	385149	775646	1.38215e+06	1.31108e+06	510876	135527	160025	58718.8	31834.9	2.1251e+06	93218.2	2.00321e+06	3.22953e+06	6.83158e+06	248992	50683.5	33730.7	429646	6.23508e+06	179941	132782	915247	2.71948e+06
cho1	MCI-21	MCI	F	82	27	14			set_016	131.15		14265.2	283564	599961	1974.11	303863	1.89643e+06	1.27801e+06	1.93001e+06	832462	415436	1.18726e+06	5.05119e+06	3.76827e+06	1.35265e+06	44905.3	303718	518899	1.42587e+06	1.60794e+06	788739	96524.6	151071	137221	10620.1	1.49511e+06	101647	1.25408e+06	1.04116e+06	2.35572e+06	108064	18191.1	22461.2	373262	2.4709e+06	534163	55809.3	648462	2.56305e+06
						QC sample area
											TMT-lipid	ePE(34:0)	ePE(34:1)	ePE(34:2)	ePE(36:0)	ePE(36:1)	ePE(36:2)	ePE(36:3)	ePE(36:4)	ePE(36:5)	ePE(38:2)	ePE(38:3)	ePE(38:4)	ePE(38:5)	ePE(38:6)	ePE(40:2)	ePE(40:3)	ePE(40:4)	ePE(40:5)	ePE(40:6)	ePE(40:7)	ePE(42:4)	ePE(42:5)	ePE(42:6)	LPE(14:0)	LPE(16:0)	LPE(16:1)	LPE(18:0)	LPE(18:1)	LPE(18:2)	LPE(18:3)	LPE(20:1)	LPE(20:2)	LPE(20:3)	LPE(20:4)	LPE(20:5)	LPE(22:4)	LPE(22:5)	LPE(22:6)
											Q1	933.7	931.7	929.7	961.75	959.75	957.7	955.7	953.7	951.65	985.75	983.75	981.7	979.7	977.75	1013.65	1011.75	1009.75	1007.75	1005.75	1003.75	1037.75	1035.75	1033.8	655.4	683.45	681.45	711.5	709.45	707.45	705.45	737.5	735.5	733.45	731.45	729.45	759.5	757.45	755.45
											peak area integration start (min)	20.588	20.048	19.364	21.351	20.751	19.766	18.798	19.269	18.941	20.254	19.662	19.341	18.987	19.149	21.189	19.849	20.655	19.724	19.461	19.135	20.863	20.793	20.791	14.999	15.786	15.202	16.457	15.928	15.415	15.09	16.516	16.17	15.822	15.367	15.02	15.963	15.438	15.427
								MS	set	Q3	peak area integration end (min)	21.237	20.692	20.182	21.883	21.282	20.897	20.582	20.116	19.678	21.552	21.442	20.814	20.631	19.891	22.337	21.583	21.503	21.205	20.514	20.126	22.372	21.889	21.258	15.422	16.123	15.693	16.887	16.44	16.042	15.578	16.958	16.487	16.248	15.899	15.442	16.459	16.274	15.832
								LCMS-8060	set_001	126.15		46302.8	252397	370202	1321.41	363727	1.39324e+06	994111	1.6056e+06	197239	200042	1.0674e+06	4.79291e+06	3.20669e+06	1.12301e+06	54186.1	247255	553312	938801	1.19177e+06	497358	65949.6	97408.3	50425.3	14869.1	1.47701e+06	99624.4	1.24227e+06	1.68557e+06	2.93978e+06	120327	14497.9	18217.9	303764	2.98608e+06	224025	105645	477836	1.61132e+06
								LCMS-8060	set_002	126.15		20899.7	264030	290355	671.34	279745	1.44849e+06	937583	1.38625e+06	216210	205003	1.04077e+06	4.55287e+06	3.01523e+06	1.21869e+06	39649.3	144894	603305	1.05008e+06	1.07865e+06	500877	84213.2	97146.6	89246.9	6371.65	1.50081e+06	123121	1.26268e+06	1.80293e+06	3.19551e+06	105094	25914.2	18105.5	313447	3.1089e+06	222519	98573.6	504452	1.56954e+06
								LCMS-8060	set_003	126.15		37849.4	328423	420096	0	376576	1.76423e+06	1.12865e+06	1.42382e+06	243412	236317	1.17885e+06	5.37085e+06	3.6425e+06	1.48745e+06	42110.7	186332	634860	1.15737e+06	1.42376e+06	633636	87930.9	131082	90559.5	18409.1	1.82715e+06	153579	1.47106e+06	2.22668e+06	3.75164e+06	139150	20202.8	26961.5	412127	3.77397e+06	275083	123447	619564	2.03792e+06
								LCMS-8060	set_004	126.15		22830.2	331848	471642	3859.5	372408	1.94549e+06	1.23691e+06	2.1268e+06	246072	219038	1.41926e+06	6.05436e+06	3.4504e+06	1.36825e+06	48346.3	227658	656522	1.07422e+06	1.60462e+06	655693	123074	151077	79648.4	15576	1.74734e+06	130626	1.39006e+06	2.03712e+06	3.64334e+06	165905	22775.5	17986.5	355791	3.42161e+06	242787	107816	595593	1.87337e+06
								LCMS-8060	set_005	126.15		43202.6	336082	487530	1978.26	396017	1.90276e+06	1.41283e+06	2.05867e+06	262388	195402	1.4047e+06	6.3929e+06	4.22204e+06	1.45623e+06	77061.8	309112	799026	1.44184e+06	1.72201e+06	830937	82135.3	97368.1	92169.6	7786.94	1.91676e+06	172071	1.63586e+06	2.33515e+06	4.00331e+06	172083	28526.9	31979.2	446971	3.83853e+06	293058	130313	628078	1.9672e+06
								LCMS-8060	set_006	126.15		45391.3	294428	501222	12543.4	441619	2.12306e+06	1.3704e+06	2.32547e+06	271428	272004	1.34555e+06	6.05612e+06	3.98024e+06	1.40465e+06	38969.3	269487	668193	1.31523e+06	1.57059e+06	739270	114916	151230	84644.9	9916.81	1.79156e+06	159945	1.47908e+06	2.23225e+06	3.72676e+06	185701	27452.9	28162.8	354174	3.67379e+06	270420	125010	555716	2.03383e+06
								LCMS-8060	set_007	126.15		20878	287793	450887	0	386228	2.151e+06	1.38882e+06	1.99707e+06	229746	242831	1.25802e+06	5.95064e+06	3.76835e+06	1.24176e+06	55736.6	229380	732107	1.30573e+06	1.38961e+06	703079	84961	141163	71489.8	18761.3	1.89713e+06	149089	1.52134e+06	2.22997e+06	3.90704e+06	164877	27477.9	39178.6	406434	3.59831e+06	262198	106587	591439	2.07061e+06
								LCMS-8060	set_008	126.15		45813.9	318945	560108	7909.21	446976	2.09205e+06	1.54861e+06	2.37793e+06	255885	287917	1.31243e+06	6.51674e+06	4.22872e+06	1.27413e+06	56348.2	304535	928458	1.40828e+06	1.49454e+06	709424	93319.1	170093	85127.7	9914.1	1.93609e+06	158693	1.70132e+06	2.26518e+06	3.97997e+06	147628	41393.4	32579.7	390343	3.58595e+06	274317	130535	659355	2.12371e+06
								LCMS-8060	set_009	126.15		51718.5	366132	469304	1990.1	451367	2.00994e+06	1.33958e+06	2.28168e+06	258800	266590	1.24963e+06	6.18071e+06	4.04962e+06	1.23896e+06	80035.9	282560	713862	1.33355e+06	1.36678e+06	765814	98162.6	139536	84652.8	14516.6	1.88019e+06	168246	1.59175e+06	2.37248e+06	3.95534e+06	143666	37283.7	28701.3	386190	4.03593e+06	294496	113714	614879	2.18474e+06
								LCMS-8060	set_010	126.15		34203.8	347502	653806	8683.93	477937	2.4787e+06	1.60087e+06	2.66611e+06	240624	271383	1.42668e+06	7.68039e+06	4.69353e+06	1.42184e+06	67686.7	294786	884316	1.44964e+06	1.52902e+06	740580	121752	133413	97518.3	17311.7	2.15109e+06	165963	1.70531e+06	2.57653e+06	4.10864e+06	194504	40365	19875.9	412446	3.97604e+06	351033	130426	605379	2.27873e+06
								LCMS-8060	set_011	126.15		47008.9	360149	505865	4008.29	465661	1.92083e+06	1.47032e+06	1.95621e+06	276139	263028	1.23036e+06	6.61338e+06	4.30936e+06	1.41952e+06	46588.6	332076	858158	1.28079e+06	1.53017e+06	786795	94593.6	141012	85642.5	27934.2	2.18369e+06	178949	1.8611e+06	2.43669e+06	4.4315e+06	182842	33713.9	23393.7	423185	4.24694e+06	302436	129581	621244	2.33531e+06
								LCMS-8060	set_012	126.15		41433.7	331488	526910	10420	467687	2.45098e+06	1.3458e+06	2.09212e+06	232700	268869	1.38776e+06	7.22672e+06	4.105e+06	1.27496e+06	61300.1	322278	811485	1.36814e+06	1.59155e+06	693263	130286	162771	103057	14887.7	2.08705e+06	158008	1.53932e+06	2.51705e+06	3.90504e+06	170336	23900	27403.7	430554	3.94626e+06	289642	95781.5	608527	2.19904e+06
								LCMS-8060	set_013	126.15		39216.3	334820	461968	6044.74	442669	2.01416e+06	1.30756e+06	2.22306e+06	251498	253111	1.19963e+06	6.32085e+06	3.7129e+06	1.20286e+06	64192.6	233275	772787	1.1949e+06	1.39258e+06	616362	100932	146390	84423.5	12383.8	1.94166e+06	199092	1.49227e+06	2.2261e+06	3.87281e+06	161946	18546.1	18206.7	420508	3.86027e+06	315559	108882	705954	2.15291e+06
								LCMS-8060	set_014	126.15		41232.4	377585	534441	2672.79	439889	2.07884e+06	1.37575e+06	2.0703e+06	401977	277007	1.26897e+06	6.1854e+06	4.05612e+06	1.31089e+06	46229.5	269393	740505	1.32386e+06	1.45952e+06	644290	106937	180185	95954.2	19835.2	1.95124e+06	178734	1.47426e+06	2.43802e+06	4.13574e+06	184619	38198	29547.4	378112	3.95836e+06	273307	172523	616667	2.27816e+06
								LCMS-8060	set_015	126.15		49072.9	298631	597525	3970.45	392741	2.32114e+06	1.54762e+06	2.17345e+06	328654	296274	1.36233e+06	6.84446e+06	4.38188e+06	1.49827e+06	59830.2	254325	839263	1.34381e+06	1.57182e+06	740980	152314	164996	77540.6	15585.9	2.10254e+06	178121	1.69154e+06	2.52633e+06	4.41397e+06	165652	35051.9	24096.4	445822	4.14808e+06	326905	134080	624101	2.25116e+06
								LCMS-8060	set_016	126.15		29148.2	371144	547322	2544.69	473774	2.21148e+06	1.41775e+06	2.34914e+06	284119	265860	1.29532e+06	6.51007e+06	4.14869e+06	1.30165e+06	33744	298511	800764	1.38646e+06	1.4082e+06	704558	90838.6	153227	71042.9	24408.5	2.11005e+06	162656	1.82277e+06	2.51394e+06	4.10508e+06	171492	25250.4	20800.1	419223	3.88068e+06	298739	84619.8	646365	2.27367e+06
[truncated: 35 more columns]
