# Supplementary material for: Isobaric mass tagging and triple quadrupole mass spectrometry to determine lipid biomarker candidates for Alzheimer's disease
Source: PLoS One. 2019 Dec 10;14(12):e0226073. doi: 10.1371/journal.pone.0226073 (PMC6903722; doi:10.1371/journal.pone.0226073)
Supplement: S13 Table — (XLSX) [file pone.0226073.s013.xlsx]

## Sheet: Area_PEPS_Cohot2
											TMT-lipid	ePE(34:0)	ePE(34:1)	ePE(34:2)	ePE(36:0)	ePE(36:1)	ePE(36:2)	ePE(36:3)	ePE(36:4)	ePE(36:5)	ePE(38:2)	ePE(38:3)	ePE(38:4)	ePE(38:5)	ePE(38:6)	ePE(40:2)	ePE(40:3)	ePE(40:4)	ePE(40:5)	ePE(40:6)	ePE(40:7)	ePE(42:4)	ePE(42:5)	ePE(42:6)	LPE(14:0)	LPE(16:0)	LPE(16:1)	LPE(18:0)	LPE(18:1)	LPE(18:2)	LPE(18:3)	LPE(20:1)	LPE(20:2)	LPE(20:3)	LPE(20:4)	LPE(20:5)	LPE(22:4)	LPE(22:5)	LPE(22:6)
											Q1	933.7	931.7	929.7	961.75	959.75	957.7	955.7	953.7	951.65	985.75	983.75	981.7	979.7	977.75	1013.65	1011.75	1009.75	1007.75	1005.75	1003.75	1037.75	1035.75	1033.8	655.4	683.45	681.45	711.5	709.45	707.45	705.45	737.5	735.5	733.45	731.45	729.45	759.5	757.45	755.45
											peak area integration start (min)	21.561	20.9474	20.4058	22.177	21.644	21.058	20.2256	20.076	19.907	21.752	20.3451	20.3461	19.996	20.149	22.394	20.9056	21.623	20.599	20.4656	20.1967	21.801	21.797	21.744	15.5201	16.2482	15.7651	16.9794	16.3812	15.9592	15.5061	17.1474	16.6823	16.3222	15.8811	15.5151	16.5203	15.7621	15.9172
cohort	ID	Disease	Gender	Age	MMSE	ADAS	a-beta 1-42 (pg/mL) (MSD)	Total Tau (pg/mL)	Sample set	Q3	peak area integration end (min)	22.077	21.476	20.9305	22.616	22.099	21.902	21.414	21.109	20.4357	22.303	22.06	21.652	21.362	20.6507	22.943	22.766	22.363	21.831	21.403	20.9903	22.954	22.153	21.982	15.8941	16.8253	16.2192	17.4265	16.9574	16.4423	16.0512	17.5385	17.0554	16.7613	16.5323	16.0012	16.9784	16.7923	16.3832
cho2	AD-01	AD	M	82	14	40			set_101	127.15		211060	1.04373e+06	363804	345686	1.12078e+06	8.18022e+06	6.0795e+06	1.2278e+07	129212	455188	6.45019e+06	2.28626e+07	1.18864e+07	526176	9445.75	1.28559e+06	4.45949e+06	4.20336e+06	2.71372e+06	1.52986e+06	384714	194840	39640.9	35586.3	6.15136e+06	345764	7.62779e+06	5.15942e+06	6.84179e+06	298362	14197.4	77403.3	1.31648e+06	6.3853e+06	394704	230513	1.42347e+06	2.99513e+06
cho2	AD-02	AD	M	77	17	36			set_101	130.15		192546	1.27692e+06	518929	269616	1.21088e+06	8.96576e+06	8.22737e+06	1.65077e+07	177645	598683	7.02971e+06	2.53948e+07	1.42055e+07	590673	16844.4	1.42311e+06	4.97149e+06	5.0817e+06	4.36743e+06	3.17747e+06	611581	310643	61826.8	18215.7	5.80411e+06	308074	6.81207e+06	6.25955e+06	1.02541e+07	401798	33910.6	200247	1.79597e+06	7.47099e+06	318821	226395	1.72598e+06	6.99099e+06
cho2	AD-03	AD	M	87	13	37			set_102	127.15		315474	1.5769e+06	886174	248178	1.37969e+06	1.19644e+07	9.51136e+06	1.70773e+07	295082	565342	7.48027e+06	3.03649e+07	1.66854e+07	779267	3435.95	1.07429e+06	3.22991e+06	4.70261e+06	3.69045e+06	2.02416e+06	277250	165161	11635.7	48831.8	4.94833e+06	518660	6.46482e+06	5.05403e+06	9.47432e+06	1.20876e+06	14945.5	111229	2.22935e+06	7.6596e+06	1.02651e+06	460606	2.715e+06	4.50285e+06
cho2	AD-04	AD	F	73	2	77			set_102	130.15		132454	1.01162e+06	675143	181781	1.00669e+06	8.89598e+06	7.57282e+06	1.58916e+07	218455	483166	6.89668e+06	3.0309e+07	1.50183e+07	751158	11749.8	989323	2.62733e+06	4.3683e+06	5.30707e+06	2.99754e+06	253583	182800	33009	8178.88	3.00619e+06	180077	4.03961e+06	2.58539e+06	4.94923e+06	284765	14045.4	59183.4	743721	5.38286e+06	261425	204650	1.63805e+06	6.05752e+06
cho2	AD-05	AD	M	80	21	23			set_103	127.15		205100	1.06961e+06	678256	150301	693583	6.32432e+06	7.22686e+06	2.05802e+07	288603	416839	5.95411e+06	3.15081e+07	1.82605e+07	752459	4326.91	1.02536e+06	3.10623e+06	4.04811e+06	4.17391e+06	2.26345e+06	276308	177570	45465.6	11687.3	3.94882e+06	230479	4.46327e+06	4.98062e+06	5.65371e+06	244256	31013	113557	876619	8.00057e+06	324480	245014	1.40063e+06	3.48841e+06
cho2	AD-06	AD	F	55	21	33	924.605	282.531	set_103	129.15		256290	1.87995e+06	1.47361e+06	229037	1.11635e+06	1.20025e+07	1.12333e+07	2.49642e+07	378526	611433	9.67926e+06	4.24271e+07	2.26823e+07	1.13331e+06	13255.9	1.58176e+06	5.07071e+06	5.84906e+06	8.16455e+06	4.3177e+06	371883	296437	64452.5	66480.2	1.11155e+07	692303	1.91776e+07	1.16286e+07	1.34061e+07	436213	43625.7	137536	1.68845e+06	1.13829e+07	590962	471121	3.13716e+06	7.2074e+06
cho2	AD-07	AD	F	77	9	73			set_103	131.15		211507	1.2465e+06	879748	205591	1.04581e+06	9.78201e+06	7.75995e+06	1.49811e+07	183641	666626	7.78941e+06	3.90252e+07	1.89712e+07	750300	17186.5	1.56427e+06	5.03054e+06	5.47406e+06	6.76647e+06	2.8873e+06	426670	300027	72283.5	25179.7	6.67152e+06	332590	7.11661e+06	3.76194e+06	6.07265e+06	237132	15048	80877.3	1.01414e+06	9.4319e+06	303232	279357	1.8392e+06	6.21212e+06
cho2	AD-08	AD	F	68	18	34			set_104	131.15		193970	1.85066e+06	1.3623e+06	133357	1.04568e+06	1.0243e+07	8.43044e+06	1.90304e+07	487556	965032	7.75907e+06	3.8087e+07	1.95883e+07	994631	7965.16	1.34776e+06	4.44976e+06	5.09112e+06	5.34958e+06	2.85198e+06	369984	223935	17486	40544.9	6.08774e+06	1.74693e+06	8.34944e+06	7.2077e+06	8.69636e+06	764867	49238.6	114830	1.94206e+06	1.54616e+07	1.26641e+06	680198	4.30785e+06	8.43608e+06
cho2	AD-09	AD	F	87	21	26	573.178	724.345	set_105	129.15		177199	1.30819e+06	1.47815e+06	118512	923222	9.448e+06	8.34424e+06	1.82514e+07	350590	547418	6.91342e+06	3.76978e+07	1.72956e+07	937855	5989.17	1.28108e+06	3.84633e+06	5.35261e+06	6.68906e+06	3.2461e+06	312511	252792	37991.1	29449.2	4.74161e+06	286224	5.84684e+06	6.51962e+06	1.01528e+07	643476	36428.4	167315	912495	7.68062e+06	362659	195215	1.62281e+06	3.95186e+06
cho2	AD-10	AD	F	76	25	23	234.103	366.244	set_105	130.15		107757	1.17909e+06	1.18656e+06	99494.1	743624	8.03793e+06	5.82059e+06	8.20643e+06	190961	660234	4.82737e+06	2.03944e+07	1.0262e+07	669529	14421.8	1.17965e+06	2.91181e+06	3.62445e+06	4.50938e+06	2.14465e+06	362395	220361	39729.3	30925.3	6.164e+06	359268	9.18889e+06	6.98805e+06	1.17998e+07	732813	58639.8	194472	1.83437e+06	1.04138e+07	385875	406366	2.85006e+06	6.15653e+06
cho2	AD-11	AD	F	92	22	31	448.203	832.882	set_106	128.15		292346	2.10221e+06	2.59604e+06	187905	1.24531e+06	1.33827e+07	1.01675e+07	1.66898e+07	587238	735770	7.15558e+06	3.22066e+07	1.64648e+07	1.23987e+06	14247.1	1.05184e+06	2.60489e+06	4.53858e+06	6.00343e+06	2.37579e+06	322096	258381	35321.4	39277.9	3.9833e+06	286411	6.25842e+06	3.91535e+06	6.99378e+06	378865	16660	117536	1.1965e+06	5.83428e+06	407822	146252	1.52128e+06	3.6856e+06
cho2	AD-12	AD	M	55	20	30	486.95	142.341	set_106	130.15		135333	1.0976e+06	932318	97017.2	520538	5.13576e+06	6.67773e+06	1.49808e+07	257339	407535	5.44588e+06	2.63824e+07	1.28008e+07	928905	8417.08	1.0534e+06	2.9258e+06	3.37843e+06	4.78556e+06	2.3252e+06	266561	194891	20999	9043.38	3.76526e+06	253409	5.05471e+06	2.64287e+06	4.15353e+06	253879	30561.3	57984.3	538921	6.2066e+06	163918	277911	1.66909e+06	4.03136e+06
cho2	AD-13	AD	M	75	22	22	710.348	428.34	set_107	128.15		132474	1.1056e+06	1.83202e+06	37355.1	655870	5.55835e+06	5.80636e+06	9.77689e+06	374382	519126	3.59461e+06	1.57239e+07	8.72382e+06	748310	12022.3	766560	1.66735e+06	2.31467e+06	3.35887e+06	1.34416e+06	212046	127885	23870.6	25666.1	2.91186e+06	174489	3.49925e+06	2.49785e+06	6.70607e+06	472441	16674.7	64583.1	599537	4.39152e+06	250614	125508	1.07658e+06	3.08701e+06
cho2	AD-14	AD	F	58	25	23	910.687	294.028	set_107	130.15		838255	4.44625e+06	7.40472e+06	141305	3.40846e+06	3.24216e+07	1.73901e+07	2.90438e+07	7.04272e+06	2.79376e+06	1.96645e+07	8.93372e+07	7.31903e+07	5.36584e+06	28574.8	1.69369e+06	5.83193e+06	1.78517e+07	3.48343e+07	6.04564e+06	395013	291353	88252.7	51463.6	9.60363e+06	999752	1.01248e+07	6.28658e+06	1.15029e+07	704444	98272.5	119396	2.28608e+06	1.01193e+07	5.49079e+06	305178	3.17103e+06	1.0135e+07
cho2	AD-15	AD	M	62	20	20	347.398	654.104	set_108	127.15		117213	927992	1.46549e+06	56958.7	582212	5.87698e+06	5.14576e+06	1.01503e+07	281779	621208	4.10938e+06	1.95507e+07	1.04532e+07	1.14148e+06	11976.2	950735	2.58424e+06	3.06624e+06	4.51174e+06	1.86239e+06	252276	188329	25025.7	39608	5.95133e+06	273498	6.98527e+06	4.28232e+06	1.08186e+07	422023	59251.9	157030	1.52074e+06	1.12734e+07	520025	384411	2.64875e+06	8.17142e+06
cho2	AD-16	AD	F	87	22	34	202.797	481.596	set_108	129.15		124275	1.06022e+06	1.39183e+06	52523.9	558779	5.0069e+06	5.19858e+06	1.3922e+07	447273	520647	5.34964e+06	2.64999e+07	1.39681e+07	989234	10693.6	970484	3.2109e+06	3.49649e+06	4.60608e+06	1.992e+06	277766	199153	42123.7	48876.8	4.60256e+06	513584	5.52362e+06	3.5302e+06	3.24281e+06	237318	40186.5	62690.1	1.13173e+06	8.41327e+06	517977	283408	1.73102e+06	5.08092e+06
cho2	AD-17	AD	M	62	26	30	857.102	231.232	set_109	127.15		280242	2.00584e+06	4.02025e+06	128187	1.29686e+06	1.60125e+07	1.54248e+07	3.21339e+07	846906	931866	1.03711e+07	6.14381e+07	2.93815e+07	2.35409e+06	13767.7	1.81832e+06	5.96118e+06	6.34832e+06	9.86932e+06	4.38347e+06	414545	317038	43483.1	29759.4	5.3235e+06	257015	9.82913e+06	3.72948e+06	8.59229e+06	457223	49507.6	93754.8	1.34357e+06	9.00029e+06	510881	273591	1.97728e+06	6.57878e+06
cho2	AD-18	AD	M	82	15	52			set_109	129.15		107569	1.17678e+06	1.26803e+06	60913.3	696319	6.60376e+06	4.80565e+06	1.09573e+07	322413	672914	4.7784e+06	2.51798e+07	1.16633e+07	779965	12362.1	1.23788e+06	4.46037e+06	3.66363e+06	4.03427e+06	1.68497e+06	441533	253359	33614.9	40932.3	5.0166e+06	439933	5.83715e+06	8.73381e+06	1.05407e+07	551179	84856.4	225790	2.14345e+06	1.19658e+07	836364	290191	2.59058e+06	6.37082e+06
cho2	AD-19	AD	M	85	19	36	513.389	397.971	set_110	127.15		145092	1.49035e+06	3.06436e+06	48982.2	1.07481e+06	1.02924e+07	7.65097e+06	1.41252e+07	873767	1.28124e+06	5.52726e+06	2.62231e+07	1.32516e+07	1.56496e+06	15762.9	1.13467e+06	3.41824e+06	4.15248e+06	5.2702e+06	2.39224e+06	337861	245104	45449	72672.4	6.70393e+06	422969	8.15389e+06	4.66408e+06	1.3577e+07	716686	46181.4	166606	1.41138e+06	9.79122e+06	918667	207496	1.80357e+06	7.95858e+06
cho2	AD-20	AD	F	81	10	61			set_110	128.15		83314.5	855250	1.58001e+06	18928.1	598626	4.72673e+06	4.97458e+06	1.09741e+07	358676	473413	4.58591e+06	2.02504e+07	9.14105e+06	1.18345e+06	9750.92	759092	1.61935e+06	2.73457e+06	4.21309e+06	1.92932e+06	254647	176452	34001.6	18321.6	2.9355e+06	225211	2.84745e+06	2.34191e+06	4.40593e+06	287429	37049.5	103956	1.16666e+06	5.05826e+06	309720	141589	1.51704e+06	5.17153e+06
cho2	AD-21	AD	M	79	24	14	564.321	220.364	set_110	131.15		163921	1.81131e+06	3.60691e+06	50546.7	1.16142e+06	1.01294e+07	8.90243e+06	1.72141e+07	1.4315e+06	984274	6.1701e+06	2.84842e+07	1.5398e+07	2.18725e+06	8415.88	1.25992e+06	4.00566e+06	4.80026e+06	6.99543e+06	3.12875e+06	425686	317516	43935	43388.3	5.27224e+06	311058	6.4742e+06	3.80617e+06	9.02116e+06	526744	38168.8	83022.5	1.16226e+06	6.81454e+06	933610	177835	2.1066e+06	7.8586e+06
cho2	AD-22	AD	F	85	18	42			set_112	128.15		115564	1.39117e+06	1.9169e+06	30093.6	871240	5.87793e+06	6.3809e+06	1.41075e+07	517822	591526	5.87997e+06	2.73466e+07	1.45643e+07	1.65464e+06	16990.1	1.08362e+06	3.23831e+06	3.64262e+06	6.01684e+06	2.37201e+06	316641	195874	50637.8	54571	4.88892e+06	453216	5.80883e+06	3.0591e+06	4.77188e+06	350654	46660.8	84044.1	971437	9.371e+06	624892	328133	2.93965e+06	8.5438e+06
cho2	AD-23	AD	F	70	14	41	458.43	334.649	set_112	130.15		216774	3.49866e+06	4.38645e+06	50773.7	1.5559e+06	9.72183e+06	1.40987e+07	3.85032e+07	2.51409e+06	949699	8.98224e+06	5.09136e+07	3.47872e+07	3.90311e+06	10417.7	1.5576e+06	5.09982e+06	5.88196e+06	9.26988e+06	4.51803e+06	413245	302076	75492.2	55782.7	6.56235e+06	459328	8.32934e+06	5.15586e+06	7.46464e+06	324827	63844.4	94606.6	1.4048e+06	9.44074e+06	1.07843e+06	240349	1.96245e+06	6.36837e+06
cho2	AD-24	AD	F	72	19	32			set_113	127.15		120294	1.60384e+06	3.63372e+06	19589.9	1.27257e+06	9.54855e+06	7.68431e+06	1.45736e+07	448127	939743	5.20368e+06	2.65519e+07	1.48735e+07	2.4253e+06	3646.29	1.09151e+06	2.84291e+06	3.71136e+06	4.49491e+06	2.13917e+06	373445	186566	44816.1	90910.4	5.92546e+06	705966	8.56054e+06	6.9718e+06	1.31192e+07	951729	100127	158557	1.76592e+06	1.50967e+07	797631	393815	3.12576e+06	7.94469e+06
cho2	AD-25	AD	M	66	13	49			set_113	130.15		157542	2.41927e+06	6.2062e+06	26445.1	1.72899e+06	1.14166e+07	9.89432e+06	1.64025e+07	554245	1.05783e+06	6.07921e+06	3.23017e+07	1.96094e+07	3.91435e+06	4293.66	1.16725e+06	2.93215e+06	4.33568e+06	7.16061e+06	3.55229e+06	364786	261359	83386	170359	6.26069e+06	296800	8.038e+06	7.13629e+06	1.32492e+07	540983	104999	100790	809086	8.004e+06	431054	105783	1.23117e+06	4.62487e+06
cho2	AD-26	AD	M	76	15	49			set_114	129.15		142064	1.46455e+06	3.68833e+06	25380.8	949783	8.67831e+06	8.38402e+06	1.73028e+07	552268	971398	5.63613e+06	2.9587e+07	1.66196e+07	1.98301e+06	10378.9	1.29655e+06	3.26461e+06	4.09175e+06	6.16665e+06	2.65432e+06	426210	230002	74665	34826.2	6.00523e+06	217591	7.22533e+06	6.02279e+06	1.05273e+07	799530	66463.1	218506	989539	8.69708e+06	505349	219977	1.88109e+06	5.90071e+06
cho2	AD-27	AD	M	79	26	26			set_114	130.15		137567	1.92279e+06	3.90802e+06	39188.2	1.48004e+06	9.4541e+06	7.72156e+06	1.48517e+07	649450	818718	6.1076e+06	3.06678e+07	1.395e+07	1.76742e+06	9245.79	1.41032e+06	4.6851e+06	4.28417e+06	5.39985e+06	1.77543e+06	529609	274490	62826.6	91797.8	5.0009e+06	264247	6.40318e+06	6.30693e+06	1.22344e+07	736155	80284.1	191193	1.62501e+06	1.04595e+07	708613	332669	2.52327e+06	6.70957e+06
cho2	Cont-01	C	M	76	30				set_101	128.15		176293	1.10972e+06	466636	278116	1.00783e+06	7.94317e+06	7.34897e+06	1.59766e+07	309041	497235	7.16248e+06	2.8869e+07	1.67212e+07	959870	11109.5	1.32408e+06	4.96512e+06	5.15949e+06	4.31852e+06	2.86718e+06	398557	249076	59523.8	42498.8	3.98911e+06	282580	5.33293e+06	6.20018e+06	6.5086e+06	622592	28544.9	97336.1	1.17099e+06	6.57825e+06	895960	158258	1.34484e+06	4.83017e+06
cho2	Cont-02	C	F	75	30				set_101	131.15		281991	1.5027e+06	530345	410282	1.49285e+06	1.2095e+07	1.08872e+07	2.75007e+07	223482	523299	1.07199e+07	4.6421e+07	2.63213e+07	1.19871e+06	7999.31	2.23939e+06	8.26704e+06	6.88061e+06	6.13736e+06	4.41836e+06	543700	335318	52596.4	18553.5	6.04042e+06	229491	8.16166e+06	8.97872e+06	1.38736e+07	383687	21792.4	107666	1.3159e+06	1.08523e+07	416569	382902	1.95936e+06	5.79198e+06
cho2	Cont-03	C	M	75	30				set_102	128.15		147522	982762	598046	149620	854859	6.98874e+06	5.94076e+06	1.08431e+07	171296	342396	4.56351e+06	1.72508e+07	1.06481e+07	618223	4440.09	776561	1.91333e+06	3.01913e+06	3.18185e+06	1.97968e+06	168357	146050	31621.3	46979.3	5.94745e+06	639239	6.44743e+06	6.02968e+06	1.08468e+07	731719	22355.1	87467.2	1.04204e+06	7.01488e+06	627776	243076	1.60242e+06	5.41196e+06
cho2	Cont-04	C	F	77	30				set_102	131.15		432630	2.06678e+06	1.26894e+06	417854	2.0075e+06	1.81718e+07	1.28238e+07	2.26083e+07	1.51713e+06	639289	9.89508e+06	4.61769e+07	3.40682e+07	2.94102e+06	12033.5	1.19589e+06	4.08156e+06	7.53937e+06	9.89594e+06	4.90704e+06	359997	371919	58525.5	66994.7	9.12143e+06	234986	1.14619e+07	9.37701e+06	1.16176e+07	1.20871e+06	46983.8	187120	1.45073e+06	1.00423e+07	2.76448e+06	80396.1	2.37085e+06	1.29644e+07
cho2	Cont-05	C	M	78	30				set_103	130.15		349837	2.45571e+06	2.1192e+06	212945	1.2834e+06	1.35578e+07	1.58383e+07	2.94095e+07	670685	625343	8.55985e+06	4.45067e+07	2.8297e+07	1.71601e+06	11400.6	1.09522e+06	3.08506e+06	4.52087e+06	6.848e+06	4.33781e+06	289812	177461	26648.6	25057.6	4.00626e+06	141581	5.32558e+06	3.99318e+06	6.85106e+06	460362	25560.6	120730	1.19856e+06	8.43157e+06	727414	126016	1.44545e+06	7.14709e+06
cho2	Cont-07	C	F	78	30				set_104	130.15		144161	1.27684e+06	780377	93579.2	675777	4.91715e+06	6.43059e+06	2.35604e+07	258940	492934	7.04664e+06	3.64754e+07	1.81358e+07	876366	16583.1	1.60513e+06	5.21986e+06	4.79892e+06	5.71332e+06	2.98933e+06	452614	273678	38436.1	48609.9	4.58203e+06	366298	6.19691e+06	3.82636e+06	4.6416e+06	191067	17666.7	57764.7	1.00754e+06	8.29773e+06	303402	209104	1.56777e+06	6.81629e+06
cho2	Cont-08	C	M	85	30				set_105	127.15		186111	1.43982e+06	1.30992e+06	149054	804083	8.16809e+06	8.61469e+06	2.11704e+07	366849	679802	7.23966e+06	3.56603e+07	1.71743e+07	956165	17667.4	1.65631e+06	5.62778e+06	5.24807e+06	5.14083e+06	2.24347e+06	508556	299907	25161.1	109957	5.94482e+06	493160	6.78025e+06	5.64746e+06	8.56068e+06	351298	33608	60445.6	1.26136e+06	7.72134e+06	449544	216282	1.48222e+06	4.32661e+06
cho2	Cont-09	C	F	72	30				set_105	131.15		289925	2.96945e+06	3.18812e+06	397208	1.77232e+06	1.90223e+07	1.09418e+07	1.83743e+07	1.87752e+06	1.10202e+06	7.17316e+06	3.18692e+07	2.26395e+07	2.41536e+06	11290.8	1.42679e+06	3.81105e+06	7.24083e+06	1.03028e+07	4.39509e+06	438432	431361	84210.7	101990	6.91318e+06	524311	8.3062e+06	8.54441e+06	1.52324e+07	717227	41256.3	72710.2	1.40275e+06	6.86715e+06	2.03854e+06	121924	1.73733e+06	7.85736e+06
cho2	Cont-10	C	F	72	30				set_106	129.15		141098	1.19145e+06	996714	122382	742525	6.86249e+06	6.81007e+06	2.09602e+07	305857	475675	6.26362e+06	3.453e+07	1.54344e+07	900161	14984.4	1.46558e+06	5.25595e+06	4.36801e+06	5.50857e+06	2.4451e+06	383450	242499	58578	18954.5	3.3797e+06	321718	4.24694e+06	2.64171e+06	4.67264e+06	315670	20245.5	75859.8	1.13745e+06	7.10649e+06	302922	259419	1.45395e+06	4.88056e+06
cho2	Cont-11	C	F	71	30				set_106	131.15		211772	1.91753e+06	1.89137e+06	190668	1.22508e+06	1.36255e+07	1.04262e+07	1.71565e+07	418258	687441	7.27369e+06	3.43677e+07	1.96915e+07	1.37159e+06	14704.8	1.41148e+06	3.91444e+06	5.11144e+06	8.72313e+06	4.35357e+06	386637	341415	38714.4	23271.8	6.58899e+06	166108	9.72812e+06	5.47619e+06	1.35263e+07	725144	55307.3	110335	1.47781e+06	9.54133e+06	521579	239224	1.93498e+06	8.4961e+06
cho2	Cont-12	C	M	75	30				set_107	129.15		239881	2.3837e+06	3.21945e+06	116313	1.15742e+06	1.14252e+07	1.00622e+07	1.77056e+07	629701	727955	5.86028e+06	2.88512e+07	1.86952e+07	1.55126e+06	8604.46	850391	2.50688e+06	3.54041e+06	6.68706e+06	2.80373e+06	214570	190158	32035.7	22960.1	2.80353e+06	193457	3.74096e+06	2.27211e+06	5.17416e+06	240077	25486.1	49138.5	767885	4.55736e+06	358767	106422	1.00831e+06	3.05658e+06
cho2	Cont-13	C	M	75	30				set_108	128.15		128279	1.32247e+06	1.98955e+06	64814.2	732669	6.73851e+06	6.74554e+06	1.21016e+07	1.74507e+06	606313	4.79309e+06	2.32364e+07	1.66662e+07	2.46123e+06	10268.7	759110	2.24718e+06	4.54915e+06	7.68054e+06	3.15608e+06	256439	264526	66234.1	14999.1	3.79401e+06	206252	3.79278e+06	2.15826e+06	4.63664e+06	247332	14560.6	44760.2	585608	4.60612e+06	1.25787e+06	90206.5	1.52425e+06	6.1655e+06
cho2	Cont-14	C	F	85	30				set_108	130.15		300183	2.58407e+06	5.3409e+06	149330	1.95525e+06	1.85059e+07	1.61521e+07	2.98101e+07	1.19649e+06	1.11043e+06	1.34924e+07	6.6958e+07	2.8733e+07	2.46568e+06	7431.48	1.99279e+06	6.82834e+06	7.69568e+06	1.19296e+07	3.77195e+06	501697	342668	81013.9	33218.1	1.02489e+07	648795	1.22887e+07	6.42026e+06	1.61451e+07	853004	46717.8	118473	1.15297e+06	1.24012e+07	921523	362549	2.44767e+06	9.24362e+06
cho2	Cont-15	C	M	79	30				set_109	128.15		71363.6	914639	1.26798e+06	56654.2	560328	4.62806e+06	5.72194e+06	1.04195e+07	216085	525203	5.02129e+06	1.93807e+07	9.67621e+06	1.05468e+06	8060.84	1.02914e+06	2.54027e+06	3.13936e+06	4.24112e+06	2.04451e+06	272157	157864	22417.5	13450.7	3.9396e+06	174434	4.65586e+06	2.64227e+06	5.15119e+06	336622	22535.9	75439.5	979556	6.6596e+06	257887	226153	1.68225e+06	5.5833e+06
cho2	Cont-16	C	F	72	30				set_109	130.15		186041	2.66591e+06	3.75891e+06	90059.4	1.15483e+06	1.21816e+07	1.20657e+07	2.87281e+07	2.18058e+06	1.27389e+06	8.61023e+06	4.58975e+07	3.07772e+07	3.96969e+06	16016.6	1.84756e+06	6.79824e+06	7.12654e+06	1.33151e+07	6.82604e+06	686882	515369	75196.7	98179.4	7.85358e+06	444597	8.64366e+06	8.31289e+06	1.40238e+07	1.1101e+06	92897.5	186126	1.48922e+06	1.06032e+07	2.48622e+06	257196	2.88806e+06	1.24823e+07
cho2	Cont-17	C	M	76	30				set_110	129.15		139963	1.56899e+06	2.32675e+06	66738.9	1.09218e+06	7.95728e+06	6.99684e+06	1.68266e+07	689927	735050	5.83915e+06	2.82108e+07	1.33611e+07	1.37609e+06	23277	1.21795e+06	4.39304e+06	4.8877e+06	4.95385e+06	1.9064e+06	444754	238921	31220.2	119683	4.68938e+06	531819	4.66256e+06	5.30471e+06	9.68767e+06	567244	42429.5	117501	1.30553e+06	6.68098e+06	553587	221079	1.56979e+06	4.51304e+06
cho2	Cont-18	C	M	72	30				set_111	127.15		198604	1.50882e+06	2.041e+06	62100.5	1.06087e+06	7.89331e+06	9.20512e+06	1.87752e+07	835959	731650	7.48463e+06	3.95193e+07	1.94912e+07	1.59363e+06	19209.4	1.70967e+06	6.28985e+06	5.92554e+06	6.39567e+06	2.54833e+06	520365	305836	26665.7	47720.6	5.43771e+06	273878	6.04214e+06	3.47046e+06	5.64498e+06	339845	39924.1	80535.6	1.21728e+06	7.14134e+06	795611	191678	1.43938e+06	4.84629e+06
cho2	Cont-19	C	F	73	30				set_111	129.15		163274	2.22673e+06	4.1472e+06	75496.3	1.16367e+06	1.25069e+07	1.10697e+07	2.0856e+07	694673	1.20266e+06	7.42893e+06	3.61598e+07	2.17885e+07	1.8945e+06	6054.47	1.3462e+06	4.12641e+06	5.80247e+06	7.1817e+06	2.96989e+06	400123	298836	41974.1	143671	8.85158e+06	768198	1.14186e+07	1.11976e+07	2.68564e+07	2.39259e+06	65008.8	183443	1.92662e+06	1.17829e+07	1.11795e+06	412600	3.04425e+06	5.97352e+06
cho2	Cont-20	C	F	72	30				set_112	127.15		271190	2.32136e+06	3.56435e+06	62456.9	1.17842e+06	1.06468e+07	1.1576e+07	2.34218e+07	1.86154e+06	780162	9.08072e+06	4.67852e+07	3.14297e+07	3.38568e+06	9523.3	1.31647e+06	4.55028e+06	5.64734e+06	9.64485e+06	4.61091e+06	383795	227945	61708.7	116595	6.5982e+06	769827	8.00082e+06	7.07345e+06	1.04772e+07	675499	70508.1	134654	1.63125e+06	1.02482e+07	1.67906e+06	312559	2.46849e+06	8.83702e+06
cho2	Cont-21	C	F	68	30				set_112	131.15		208697	2.562e+06	3.78877e+06	73810.4	1.30065e+06	1.22161e+07	1.21161e+07	2.45159e+07	1.25563e+06	1.23624e+06	8.75681e+06	4.75917e+07	2.76279e+07	3.03388e+06	14015.6	2.22857e+06	8.05301e+06	6.5981e+06	1.03396e+07	4.65417e+06	779299	382979	65699.9	203256	1.02011e+07	718138	1.34595e+07	7.28157e+06	1.48891e+07	1.1156e+06	63926.7	64736.1	1.32681e+06	8.24958e+06	1.21578e+06	206937	1.67661e+06	6.13374e+06
cho2	Cont-22	C	M	77	30				set_113	129.15		124155	1.6389e+06	3.49537e+06	30860	1.40718e+06	8.09819e+06	7.68218e+06	1.68121e+07	1.20117e+06	834941	6.24231e+06	3.27318e+07	1.71627e+07	3.17347e+06	11241.8	1.52824e+06	5.00277e+06	4.61197e+06	6.37301e+06	2.9577e+06	482905	284494	92830.6	25739.3	5.64087e+06	205387	6.68536e+06	6.8766e+06	9.77285e+06	419250	136443	146666	957073	8.32816e+06	1.00823e+06	148116	1.49701e+06	6.08745e+06
cho2	Cont-23	C	M	74	30				set_113	131.15		130078	1.73852e+06	4.01812e+06	34790.2	1.47746e+06	8.48074e+06	8.2743e+06	1.98513e+07	875968	980614	8.03494e+06	3.88373e+07	1.71692e+07	3.04836e+06	12800.9	1.81139e+06	6.3186e+06	5.74157e+06	6.78149e+06	2.50522e+06	616066	391046	79883.8	67743.4	6.01593e+06	230334	6.62917e+06	5.80883e+06	1.19962e+07	545507	49219.9	111431	795674	8.7476e+06	712402	204285	1.75286e+06	5.42416e+06
cho2	Cont-24	C	F	77	30				set_114	128.15		107946	1.3582e+06	2.58209e+06	17946.5	956626	6.6194e+06	6.48581e+06	1.76448e+07	2.2494e+06	746827	5.54656e+06	3.07812e+07	1.66824e+07	3.15578e+06	14698.1	1.43071e+06	5.17337e+06	5.44754e+06	9.01207e+06	3.51869e+06	500659	387165	69422.1	23009.7	3.65586e+06	196974	4.32823e+06	4.45904e+06	1.0019e+07	439068	42269.7	100099	984580	6.78209e+06	1.73664e+06	143168	1.70369e+06	7.8085e+06
cho2	Cont-25	C	F	76	30				set_114	131.15		514856	3.45921e+06	1.03458e+07	59435.4	2.41637e+06	2.28579e+07	1.96001e+07	3.83624e+07	2.13685e+06	1.43161e+06	1.19462e+07	6.72505e+07	3.25783e+07	4.08934e+06	16147.9	1.7201e+06	5.43517e+06	7.4882e+06	1.37877e+07	5.32531e+06	636640	460976	67800	148713	5.19763e+06	439158	5.80762e+06	4.45197e+06	1.20915e+07	1.0703e+06	41251.9	123056	1.42169e+06	7.51589e+06	876143	198242	1.82335e+06	6.59728e+06
cho2	Cont-6	C	M	75	30				set_104	127.15		146555	1.30217e+06	1.13035e+06	81278.2	670850	6.97901e+06	5.94342e+06	1.195e+07	1.89155e+06	788689	4.65851e+06	2.00942e+07	1.88374e+07	2.32758e+06	16053.8	849817	2.05933e+06	5.45378e+06	8.72821e+06	4.44952e+06	271468	352616	52086.2	34003.9	6.23953e+06	175748	7.12243e+06	3.295e+06	6.17242e+06	398961	20877.2	70954.9	725412	4.37729e+06	1.77401e+06	46511.4	1.39015e+06	1.00064e+07
cho2	MCI-01	MCI	M	80	17	30	303.713	355.477	set_001	128.15		18390	393911	466609	0	428298	1.61086e+06	1.11267e+06	2.2796e+06	124820	322762	1.54916e+06	6.51252e+06	3.56283e+06	1.06253e+06	65032.3	380743	1.02571e+06	1.24367e+06	994456	554404	181795	218167	49718.3	24442.5	2.0434e+06	212740	1.69416e+06	2.43445e+06	4.07082e+06	216613	46573.2	51155	539121	5.8928e+06	279700	217639	1.04866e+06	2.7672e+06
cho2	MCI-02	MCI	F	83	29	23	329.676	396.542	set_101	129.15		359386	1.98748e+06	844211	454759	1.74519e+06	1.45281e+07	1.05269e+07	2.48308e+07	261729	565772	8.61222e+06	3.24931e+07	1.88263e+07	845084	10506.9	1.38984e+06	4.18839e+06	5.25258e+06	4.1247e+06	2.4546e+06	405652	229238	67264.5	44760.1	4.68923e+06	458869	7.13228e+06	4.5216e+06	8.74488e+06	738324	15395.7	85287.9	1.40937e+06	7.21306e+06	691551	308299	2.01494e+06	3.88652e+06
cho2	MCI-03	MCI	F	81	22	21	321.145	516.005	set_102	129.15		280714	1.52726e+06	679006	354997	1.3228e+06	1.06319e+07	8.30145e+06	1.3372e+07	208262	594049	5.07089e+06	2.22737e+07	1.38737e+07	697325	3084.04	1.18226e+06	3.71067e+06	3.81959e+06	3.40689e+06	2.12584e+06	356593	171175	52699.2	10378.6	3.9231e+06	227100	7.08179e+06	5.88453e+06	9.77368e+06	473492	39489.2	161692	1.96603e+06	7.62113e+06	502115	232441	1.49476e+06	3.34707e+06
cho2	MCI-04	MCI	F	70	24	16	543.473	590.292	set_103	128.15		123608	853808	490402	130497	561813	4.92117e+06	5.29421e+06	1.30914e+07	237011	407068	5.271e+06	2.56668e+07	1.28488e+07	581770	2849.45	1.05014e+06	3.68651e+06	3.59489e+06	3.7467e+06	2.00853e+06	301136	183535	47949.1	33563.3	3.57743e+06	345511	4.45167e+06	3.55961e+06	4.06098e+06	427189	17088.7	87084.8	1.06133e+06	7.69108e+06	504902	270810	1.57802e+06	4.9109e+06
cho2	MCI-05	MCI	F	77	27	10	772.466	223.919	set_104	128.15		75440	1.14146e+06	897262	41510.1	516498	5.22972e+06	4.67802e+06	1.02514e+07	327398	472765	3.18536e+06	1.60101e+07	1.10716e+07	764369	9090.56	707381	2.20678e+06	2.351e+06	3.42085e+06	2.12595e+06	175512	159947	48530.1	110398	5.42351e+06	286368	6.73047e+06	4.91196e+06	6.86913e+06	317106	39668.4	87942.5	963381	7.44838e+06	651068	143467	1.66653e+06	7.29295e+06
cho2	MCI-06	MCI	M	77	23	14	438.272	520.807	set_105	128.15		82356.6	763954	775151	67396.7	566293	5.33652e+06	3.88317e+06	7.53841e+06	231333	523675	3.98838e+06	1.69663e+07	7.07964e+06	546794	7393.17	933882	2.02913e+06	3.04382e+06	4.67367e+06	1.94572e+06	255203	217667	27216.7	30546.7	2.9335e+06	169694	3.57525e+06	2.05276e+06	5.43444e+06	486692	36365.1	75230.3	733745	5.34594e+06	400007	139642	1.39033e+06	6.92431e+06
cho2	MCI-07	MCI	F	83	21	33	410.155	481.624	set_104	129.15		153364	1.16313e+06	1.32241e+06	88502.7	763907	8.45778e+06	7.4406e+06	1.97669e+07	510394	561738	5.93221e+06	3.19501e+07	1.63787e+07	1.00315e+06	8002.09	1.1159e+06	3.43488e+06	4.21949e+06	5.65871e+06	2.49825e+06	258695	189624	32603.7	101886	6.37911e+06	455347	7.31174e+06	5.71518e+06	1.14076e+07	821800	24149.4	78243.1	1.52516e+06	7.88132e+06	938144	290079	1.88024e+06	5.07123e+06
cho2	MCI-08	MCI	M	53	26	10			set_106	127.15		267676	2.05538e+06	2.67094e+06	214337	1.55763e+06	1.5013e+07	1.28803e+07	2.79666e+07	836875	1.09161e+06	1.05753e+07	4.98177e+07	2.47967e+07	2.00693e+06	12867.5	1.53589e+06	5.14204e+06	7.99371e+06	1.21974e+07	5.09339e+06	465921	418642	43199.6	52349.9	7.23282e+06	141405	8.0189e+06	7.16658e+06	1.84215e+07	1.19521e+06	34129.6	176424	1.06105e+06	1.07574e+07	732983	184702	2.19801e+06	9.56995e+06
cho2	MCI-09	MCI	F	54	27	11	933.74	304.867	set_107	127.15		353817	3.17369e+06	2.79712e+06	151094	1.34519e+06	9.75652e+06	1.24075e+07	3.03254e+07	2.93634e+06	970386	9.2137e+06	4.63365e+07	3.40232e+07	3.0686e+06	19088.3	1.80642e+06	5.93294e+06	6.69713e+06	8.94601e+06	3.72509e+06	544997	304610	66298.2	98928.4	7.2107e+06	1.23891e+06	7.86794e+06	5.8066e+06	8.04845e+06	648738	30681.2	91748.2	1.5846e+06	1.20836e+07	2.24279e+06	500676	3.45353e+06	8.67918e+06
cho2	MCI-10	MCI	M	59	27	19			set_107	131.15		196623	1.86889e+06	1.821e+06	134913	1.19584e+06	9.18439e+06	1.05516e+07	2.54892e+07	987512	729849	1.16036e+07	5.56451e+07	2.79615e+07	1.73286e+06	14157.8	2.12958e+06	7.70405e+06	6.66336e+06	9.00876e+06	3.10342e+06	558750	275758	33585.5	34016.2	7.01243e+06	622379	8.48394e+06	6.26281e+06	9.91938e+06	976612	55166.6	133453	1.70054e+06	1.21168e+07	1.07093e+06	504647	3.08614e+06	8.80992e+06
cho2	MCI-11	MCI	F	64	26	11	1216.92	352.514	set_108	131.15		381094	2.16846e+06	4.52235e+06	105969	1.21796e+06	1.19244e+07	1.48757e+07	3.81202e+07	4.13531e+06	908260	9.84246e+06	5.5138e+07	3.56792e+07	4.68575e+06	14850.1	1.28156e+06	3.90988e+06	6.70279e+06	1.37165e+07	6.05096e+06	400453	431873	70513	64967.3	6.95268e+06	348694	1.00364e+07	4.21915e+06	7.68777e+06	394094	33487.3	62791.6	1.2387e+06	8.8438e+06	1.69043e+06	181680	2.13844e+06	8.93218e+06
cho2	MCI-12	MCI	F	74	25	20	351.871	452.158	set_109	131.15		112281	1.83767e+06	2.05714e+06	84296.5	1.00667e+06	1.01059e+07	9.01266e+06	1.34294e+07	477225	869178	6.47342e+06	2.79462e+07	1.71553e+07	1.27127e+06	15893.3	1.23781e+06	3.51093e+06	4.233e+06	5.73991e+06	2.79754e+06	379337	241194	34513.6	86060.5	4.89021e+06	517010	5.64058e+06	5.17867e+06	8.90378e+06	605507	44321.7	89073.8	1.50317e+06	7.40321e+06	597955	325467	2.27642e+06	4.86781e+06
cho2	MCI-13	MCI	F	79	20	31			set_111	128.15		83389.9	1.06252e+06	1.34784e+06	13206	471945	3.28324e+06	4.38938e+06	1.19384e+07	1.10384e+06	299341	3.47725e+06	1.65275e+07	1.1331e+07	1.82812e+06	12368.5	689106	1.24937e+06	2.43446e+06	5.66728e+06	3.40338e+06	165279	133266	22856.1	32276	5.8108e+06	562553	5.57715e+06	3.91567e+06	5.35232e+06	260723	40538.2	82514.1	669870	7.07191e+06	1.17149e+06	69627.1	1.98642e+06	1.474e+07
cho2	MCI-14	MCI	M	77	15	42			set_111	131.15		231052	2.35716e+06	3.82479e+06	71959.6	1.34468e+06	1.22141e+07	1.10564e+07	2.20148e+07	1.29374e+06	1.01469e+06	8.16658e+06	4.035e+07	2.13576e+07	2.37663e+06	22356.6	1.33861e+06	3.66982e+06	4.88439e+06	8.63508e+06	3.74395e+06	446781	299779	76003.4	77938.4	6.43698e+06	491383	8.51134e+06	5.50947e+06	1.29101e+07	845123	51924.9	138211	1.75577e+06	1.03345e+07	1.18885e+06	374725	2.82325e+06	7.56143e+06
cho2	MCI-15	MCI	F	69	28	18			set_110	130.15		294074	3.36045e+06	7.25904e+06	50387.4	2.33361e+06	1.92098e+07	1.38161e+07	2.42324e+07	1.04982e+06	1.40642e+06	8.2781e+06	3.98832e+07	1.87906e+07	1.80132e+06	21229.5	1.39338e+06	3.42359e+06	4.54242e+06	4.94881e+06	2.1272e+06	520350	224574	64062.5	104736	8.87766e+06	862926	9.99375e+06	1.1451e+07	2.53994e+07	1.5794e+06	107712	208843	3.72627e+06	8.94189e+06	930011	390694	2.67869e+06	4.99187e+06
cho2	MCI-16	MCI	M	74	23	21			set_111	130.15		149256	1.73477e+06	2.47218e+06	52237.1	1.17948e+06	8.56704e+06	8.08512e+06	1.74939e+07	553955	973413	6.50053e+06	3.51183e+07	1.80341e+07	1.90752e+06	9935.56	1.82458e+06	6.65454e+06	5.02745e+06	6.85493e+06	3.33642e+06	607597	324388	43410.7	34536.4	5.71442e+06	399163	6.84229e+06	4.62656e+06	8.78996e+06	458457	61040.5	103320	1.32616e+06	8.24351e+06	536226	336106	2.29796e+06	8.00724e+06
cho2	MCI-17	MCI	M	82	24	23			set_014	128.15		28374.7	581495	780674	8347.02	525863	2.9886e+06	1.82907e+06	2.30238e+06	178914	499059	1.83734e+06	7.41807e+06	5.21374e+06	1.88633e+06	103151	429116	930554	1.95603e+06	1.8718e+06	1.13133e+06	147299	242267	122371	21627.5	2.58513e+06	77622.3	1.87403e+06	2.22067e+06	4.86395e+06	135617	34602	15110.5	453298	5.30077e+06	264318	114875	890457	3.79968e+06
cho2	MCI-18	MCI	M	80	18	34			set_016	127.15		75431.9	485018	1.00872e+06	11415	529432	3.34007e+06	2.10114e+06	2.88687e+06	386419	452432	1.9646e+06	8.77627e+06	5.24321e+06	1.12613e+06	81864.3	425979	796424	1.52642e+06	1.26378e+06	484024	144301	90482.6	38780	67589.9	2.236e+06	119967	2.12521e+06	3.00112e+06	6.87206e+06	276516	33563.1	41114.5	593787	5.23751e+06	314994	171363	935711	1.8208e+06
cho2	MCI-19	MCI	F	72	22	36			set_112	129.15		131665	1.59341e+06	2.93734e+06	35351	688254	6.78454e+06	7.47204e+06	1.50928e+07	2.68821e+06	732570	4.40947e+06	2.22079e+07	1.92784e+07	3.23397e+06	7930.29	848913	2.36803e+06	3.94205e+06	7.38764e+06	4.07849e+06	293518	231238	43231.7	49499.3	5.99866e+06	392876	6.63805e+06	4.8293e+06	1.20205e+07	704975	65008.2	176596	1.39212e+06	9.16557e+06	2.37917e+06	126565	2.45249e+06	1.1661e+07
cho2	MCI-20	MCI	M	82	23	25			set_113	128.15		122667	1.12966e+06	3.24054e+06	28669.9	1.22898e+06	8.7162e+06	6.0876e+06	1.11292e+07	487206	716342	4.88468e+06	2.56874e+07	1.2002e+07	1.69406e+06	7546.03	874497	2.43666e+06	3.48509e+06	4.23604e+06	1.46912e+06	267090	151517	42590.9	73585.3	3.58944e+06	157762	4.71159e+06	4.23767e+06	9.91079e+06	450631	45283.8	59719.8	760847	6.14521e+06	355177	156448	996994	2.28066e+06
cho2	MCI-21	MCI	F	83	23	27			set_114	127.15		209246	1.56484e+06	3.92896e+06	51080.8	1.15901e+06	9.21736e+06	8.0923e+06	1.63132e+07	2.52677e+06	1.02977e+06	5.79021e+06	2.6246e+07	1.64571e+07	2.99211e+06	21870.7	962454	2.74441e+06	4.61737e+06	7.27663e+06	2.64205e+06	321517	266149	83881.3	72065.1	5.74209e+06	434639	6.42035e+06	3.52021e+06	6.71113e+06	512731	41065.9	94053.6	1.21491e+06	6.06255e+06	1.55475e+06	138565	1.82588e+06	7.72132e+06
					QC sample area
											TMT-lipid	ePE(34:0)	ePE(34:1)	ePE(34:2)	ePE(36:0)	ePE(36:1)	ePE(36:2)	ePE(36:3)	ePE(36:4)	ePE(36:5)	ePE(38:2)	ePE(38:3)	ePE(38:4)	ePE(38:5)	ePE(38:6)	ePE(40:2)	ePE(40:3)	ePE(40:4)	ePE(40:5)	ePE(40:6)	ePE(40:7)	ePE(42:4)	ePE(42:5)	ePE(42:6)	LPE(14:0)	LPE(16:0)	LPE(16:1)	LPE(18:0)	LPE(18:1)	LPE(18:2)	LPE(18:3)	LPE(20:1)	LPE(20:2)	LPE(20:3)	LPE(20:4)	LPE(20:5)	LPE(22:4)	LPE(22:5)	LPE(22:6)
											Q1	933.7	931.7	929.7	961.75	959.75	957.7	955.7	953.7	951.65	985.75	983.75	981.7	979.7	977.75	1013.65	1011.75	1009.75	1007.75	1005.75	1003.75	1037.75	1035.75	1033.8	655.4	683.45	681.45	711.5	709.45	707.45	705.45	737.5	735.5	733.45	731.45	729.45	759.5	757.45	755.45
											peak area integration start (min)	21.561	20.9474	20.4058	22.177	21.644	21.058	20.2256	20.076	19.907	21.752	20.3451	20.3461	19.996	20.149	22.394	20.9056	21.623	20.599	20.4656	20.1967	21.801	21.797	21.744	15.5201	16.2482	15.7651	16.9794	16.3812	15.9592	15.5061	17.1474	16.6823	16.3222	15.8811	15.5151	16.5203	15.7621	15.9172
								MS	set	Q3	peak area integration end (min)	22.077	21.476	20.9305	22.616	22.099	21.902	21.414	21.109	20.4357	22.303	22.06	21.652	21.362	20.6507	22.943	22.766	22.363	21.831	21.403	20.9903	22.954	22.153	21.982	15.8941	16.8253	16.2192	17.4265	16.9574	16.4423	16.0512	17.5385	17.0554	16.7613	16.5323	16.0012	16.9784	16.7923	16.3832
								LCMS-8060	set_101	126.1		190466	1.03677e+06	498791	208425	902789	8.89269e+06	7.01481e+06	1.70952e+07	314289	404171	5.37806e+06	2.57486e+07	1.51482e+07	788457	5345.22	897115	3.49501e+06	4.26894e+06	4.00281e+06	2.72481e+06	286294	205773	46302.4	36727	4.86497e+06	370256	6.66846e+06	4.97044e+06	8.13335e+06	524416	22868	97366.9	1.12817e+06	7.56747e+06	714065	199524	1.54058e+06	5.76967e+06
								LCMS-8060	set_102	126.1		237469	1.22115e+06	806909	191260	953497	9.1287e+06	7.61998e+06	1.87856e+07	536850	516924	5.54817e+06	2.88083e+07	1.55444e+07	1.0105e+06	8442.78	919778	3.38761e+06	4.57724e+06	4.75014e+06	2.50978e+06	263371	209935	34426	45571.4	5.40626e+06	393578	7.50054e+06	5.49832e+06	8.78368e+06	534568	16767.2	125902	1.25992e+06	7.8934e+06	752475	203078	1.7407e+06	6.211e+06
								LCMS-8060	set_103	126.1		177702	1.26786e+06	1.04615e+06	154882	758468	8.10003e+06	7.23929e+06	1.67155e+07	485638	551160	4.96769e+06	2.70906e+07	1.53074e+07	904487	9497.02	876634	3.31877e+06	4.15402e+06	5.04479e+06	2.43192e+06	263355	189275	35286.7	52512.7	5.16995e+06	397866	6.43185e+06	4.83101e+06	8.21901e+06	513302	33725.2	100447	1.11792e+06	8.06841e+06	782236	230854	1.63009e+06	6.30303e+06
								LCMS-8060	set_104	126.1		160108	1.45707e+06	1.51013e+06	99493.6	887875	9.02227e+06	7.56845e+06	1.69508e+07	688585	618134	5.14192e+06	3.08601e+07	1.63462e+07	1.08924e+06	6014.18	937820	3.7524e+06	4.42124e+06	5.87481e+06	2.74403e+06	323705	172301	34694.3	45987.7	5.21231e+06	432062	6.63865e+06	4.9541e+06	8.83463e+06	555134	34919.7	118546	1.26868e+06	8.36978e+06	801607	244150	1.64748e+06	6.635e+06
								LCMS-8060	set_105	126.1		185584	1.28898e+06	1.67985e+06	108487	796820	8.89774e+06	6.7462e+06	1.70657e+07	677882	481798	5.01671e+06	2.89871e+07	1.47162e+07	1.23534e+06	15984.3	930510	3.54565e+06	4.41468e+06	5.53973e+06	2.40475e+06	268426	208315	27182.5	60526	5.03389e+06	411449	7.03481e+06	4.79558e+06	8.61946e+06	548012	44354.4	69544.9	1.15361e+06	7.81835e+06	755218	198751	1.66776e+06	6.167e+06
								LCMS-8060	set_106	126.1		184300	1.40291e+06	1.49074e+06	93051.5	739538	8.87107e+06	7.34733e+06	1.67761e+07	819979	619828	5.12807e+06	2.91077e+07	1.55454e+07	1.21966e+06	6699.05	963348	3.57867e+06	4.30024e+06	5.88126e+06	2.38075e+06	272788	207847	29552.3	58942	5.52111e+06	412825	6.5954e+06	5.11211e+06	8.49959e+06	545785	21640.5	107299	1.09722e+06	7.85361e+06	784075	225779	1.65639e+06	6.14946e+06
								LCMS-8060	set_107	126.1		167112	1.79114e+06	2.24318e+06	65735.3	923408	8.26689e+06	7.20638e+06	1.59019e+07	855065	749879	4.99242e+06	2.78755e+07	1.66164e+07	1.4267e+06	4504.42	957337	3.88999e+06	3.89561e+06	6.98464e+06	2.8461e+06	306042	236438	40204.2	49186.8	5.32808e+06	423827	6.51395e+06	4.81636e+06	8.52582e+06	523076	48151	104296	1.25872e+06	8.39261e+06	811692	181241	1.64367e+06	6.37311e+06
								LCMS-8060	set_108	126.1		163997	1.33501e+06	2.67114e+06	72420.6	796241	8.07678e+06	6.89848e+06	1.50174e+07	870833	771662	4.74963e+06	2.72267e+07	1.51765e+07	1.69453e+06	6015.35	895353	3.74817e+06	4.15811e+06	6.08447e+06	2.40563e+06	309021	205705	25063.7	59481.1	4.69558e+06	391579	6.11507e+06	4.65656e+06	8.41662e+06	551331	39453	117828	1.06524e+06	7.50512e+06	777587	200222	1.53134e+06	6.11306e+06
								LCMS-8060	set_109	126.1		141274	1.47011e+06	2.49622e+06	60028.5	863829	8.25346e+06	6.98688e+06	1.5829e+07	845717	709097	4.87873e+06	2.8762e+07	1.5421e+07	1.51597e+06	5940.52	933083	3.40872e+06	4.14952e+06	6.3094e+06	2.62174e+06	290807	202061	43511.9	55314.2	5.00542e+06	361429	6.34727e+06	4.39262e+06	8.26657e+06	520197	34636.7	93010.5	1.16676e+06	8.09701e+06	793251	170744	1.68349e+06	6.0804e+06
								LCMS-8060	set_110	126.1		160872	1.55202e+06	2.6943e+06	40488.8	1.1653e+06	9.56917e+06	7.28951e+06	1.66071e+07	1.0199e+06	824587	5.37207e+06	3.03769e+07	1.55847e+07	1.81155e+06	16759.7	993860	3.69329e+06	4.63985e+06	6.73132e+06	2.61767e+06	396158	230656	61527.1	57653.6	5.97109e+06	444682	6.73278e+06	4.7751e+06	8.96583e+06	564210	34072.9	120479	1.2669e+06	8.0941e+06	876324	227085	1.77586e+06	6.44437e+06
								LCMS-8060	set_111	126.1		115875	1.48491e+06	2.60621e+06	48305.6	1.04871e+06	7.819e+06	6.90798e+06	1.60473e+07	911751	770011	4.60293e+06	2.87161e+07	1.4922e+07	1.71498e+06	11853.9	924441	3.19184e+06	4.13029e+06	6.46842e+06	2.5467e+06	305907	194979	53379	44564.9	5.02277e+06	371046	6.11269e+06	4.2343e+06	8.01716e+06	471970	62388.4	90301.2	980296	6.98361e+06	711148	193234	1.53531e+06	5.35075e+06
								LCMS-8060	set_112	126.1		160792	1.92057e+06	3.06516e+06	46800.1	1.13105e+06	9.31631e+06	8.18113e+06	1.66407e+07	989135	782870	5.29403e+06	3.03471e+07	1.89899e+07	2.19794e+06	14100.8	1.00388e+06	3.81844e+06	4.53442e+06	7.2448e+06	3.0644e+06	381405	239554	46461.2	57186	5.43364e+06	451349	6.8973e+06	4.60415e+06	9.32666e+06	664582	58057.5	88014.1	1.15181e+06	7.98266e+06	818339	187806	1.7644e+06	6.31161e+06
								LCMS-8060	set_113	126.1		148098	1.51281e+06	3.86893e+06	21189	1.28768e+06	8.45799e+06	7.22393e+06	1.60938e+07	1.0644e+06	789513	4.95764e+06	2.98184e+07	1.50556e+07	2.93294e+06	19225.3	999977	3.25112e+06	4.52389e+06	6.32473e+06	2.56414e+06	349655	201631	95208.4	33655.7	5.14412e+06	416821	6.19017e+06	4.36306e+06	8.32129e+06	576412	66667.8	90146.2	1.01044e+06	7.45128e+06	774159	193791	1.5392e+06	5.60955e+06
								LCMS-8060	set_114	126.1		143736	1.53287e+06	3.46636e+06	47276.7	1.35452e+06	8.27424e+06	7.61366e+06	1.57666e+07	1.07369e+06	751968	5.02047e+06	2.85696e+07	1.55257e+07	2.38529e+06	11491	993267	3.44114e+06	4.41633e+06	6.84261e+06	2.72966e+06	354791	218334	59415.3	68504.9	5.38651e+06	389574	7.01747e+06	5.02319e+06	8.54883e+06	597981	44479.3	101166	1.09365e+06	7.5818e+06	780235	215548	1.63489e+06	5.98975e+06
											TMT-lipid	ePE(34:0)	ePE(34:1)	ePE(34:2)	ePE(36:0)	ePE(36:1)	ePE(36:2)	ePE(36:3)	ePE(36:4)	ePE(36:5)	ePE(38:2)	ePE(38:3)	ePE(38:4)	ePE(38:5)	ePE(38:6)	ePE(40:2)	ePE(40:3)	ePE(40:4)	ePE(40:5)	ePE(40:6)	ePE(40:7)	ePE(42:4)	ePE(42:5)	ePE(42:6)	LPE(14:0)	LPE(16:0)	LPE(16:1)	LPE(18:0)	LPE(18:1)	LPE(18:2)	LPE(18:3)	LPE(20:1)	LPE(20:2)	LPE(20:3)	LPE(20:4)	LPE(20:5)	LPE(22:4)	LPE(22:5)	LPE(22:6)
											Q1	933.7	931.7	929.7	961.75	959.75	957.7	955.7	953.7	951.65	985.75	983.75	981.7	979.7	977.75	1013.65	1011.75	1009.75	1007.75	1005.75	1003.75	1037.75	1035.75	1033.8	655.4	683.45	681.45	711.5	709.45	707.45	705.45	737.5	735.5	733.45	731.45	729.45	759.5	757.45	755.45
											peak area integration start (min)	20.588	20.048	19.364	21.351	20.751	19.766	18.798	19.269	18.941	20.254	19.662	19.341	18.987	19.149	21.189	19.849	20.655	19.724	19.461	19.135	20.863	20.793	20.791	14.999	15.786	15.202	16.457	15.928	15.415	15.09	16.516	16.17	15.822	15.367	15.02	15.963	15.438	15.427
								MS	set	Q3	peak area integration end (min)	21.237	20.692	20.182	21.883	21.282	20.897	20.582	20.116	19.678	21.552	21.442	20.814	20.631	19.891	22.337	21.583	21.503	21.205	20.514	20.126	22.372	21.889	21.258	15.422	16.123	15.693	16.887	16.44	16.042	15.578	16.958	16.487	16.248	15.899	15.442	16.459	16.274	15.832
								LCMS-8060	set_001	126.15		46302.8	252397	370202	1321.41	363727	1.39324e+06	994111	1.6056e+06	197239	200042	1.0674e+06	4.79291e+06	3.20669e+06	1.12301e+06	54186.1	247255	553312	938801	1.19177e+06	497358	65949.6	97408.3	50425.3	14869.1	1.47701e+06	99624.4	1.24227e+06	1.68557e+06	2.93978e+06	120327	14497.9	18217.9	303764	2.98608e+06	224025	105645	477836	1.61132e+06
								LCMS-8060	set_014	126.15		41232.4	377585	534441	2672.79	439889	2.07884e+06	1.37575e+06	2.0703e+06	401977	277007	1.26897e+06	6.1854e+06	4.05612e+06	1.31089e+06	46229.5	269393	740505	1.32386e+06	1.45952e+06	644290	106937	180185	95954.2	19835.2	1.95124e+06	178734	1.47426e+06	2.43802e+06	4.13574e+06	184619	38198	29547.4	378112	3.95836e+06	273307	172523	616667	2.27816e+06
								LCMS-8060	set_015	126.15		49072.9	298631	597525	3970.45	392741	2.32114e+06	1.54762e+06	2.17345e+06	328654	296274	1.36233e+06	6.84446e+06	4.38188e+06	1.49827e+06	59830.2	254325	839263	1.34381e+06	1.57182e+06	740980	152314	164996	77540.6	15585.9	2.10254e+06	178121	1.69154e+06	2.52633e+06	4.41397e+06	165652	35051.9	24096.4	445822	4.14808e+06	326905	134080	624101	2.25116e+06
[truncated: 35 more columns]
