# Supplementary material for: Isobaric mass tagging and triple quadrupole mass spectrometry to determine lipid biomarker candidates for Alzheimer's disease
Source: PLoS One. 2019 Dec 10;14(12):e0226073. doi: 10.1371/journal.pone.0226073 (PMC6903722; doi:10.1371/journal.pone.0226073)
Supplement: S14 Table — (XLSX) [file pone.0226073.s014.xlsx]

## Sheet: Area_PEPS_Cohot3
											TMT-lipid	ePE(34:0)	ePE(34:1)	ePE(34:2)	ePE(36:0)	ePE(36:1)	ePE(36:2)	ePE(36:3)	ePE(36:4)	ePE(36:5)	ePE(38:1)	ePE(38:3)	ePE(38:4)	ePE(38:5)	ePE(38:6)	ePE(40:2)	ePE(40:3)	ePE(40:4)	ePE(40:5)	ePE(40:6)	ePE(40:7)	ePE(42:4)	ePE(42:5)	ePE(42:6)	LPE(14:0)	LPE(14:1)	LPE(16:0)	LPE(16:1)	LPE(18:0)	LPE(18:1)	LPE(18:2)	LPE(18:3)	LPE(20:1)	LPE(20:2)	LPE(20:3)	LPE(20:4)	LPE(20:5)	LPE(22:4)	LPE(22:5)
											Q1	933.7	931.7	929.7	961.75	959.75	957.7	955.7	953.7	951.65	987.75	983.75	981.7	979.7	977.75	1013.65	1011.75	1009.75	1007.75	1005.75	1003.75	1037.75	1035.75	1033.8	655.4	653.4	683.45	681.45	711.5	709.45	707.45	705.45	737.5	735.5	733.45	731.45	729.45	759.5	757.45
											peak area integration start (min)	21.561	20.9474	20.4058	22.177	21.644	21.058	20.2256	20.076	19.907	20.6458	20.3451	20.3461	19.996	20.149	22.394	20.9056	21.623	20.599	20.4656	20.1967	21.801	21.797	21.744	15.5201	14.914	16.2482	15.7651	16.9794	16.3812	15.9592	15.5061	17.1474	16.6823	16.3222	15.8811	15.5151	16.5203	15.7621
cohort	ID	Disease	Gender	Age	MMSE		a-beta42 (pg/mL)	total tau (pg/mL)	set	Q3	peak area integration end (min)	22.077	21.476	20.9305	22.616	22.099	21.902	21.414	21.109	20.4357	23.115	22.06	21.652	21.362	20.6507	22.943	22.766	22.363	21.831	21.403	20.9903	22.954	22.153	21.982	15.8941	15.256	16.8253	16.2192	17.4265	16.9574	16.4423	16.0512	17.5385	17.0554	16.7613	16.5323	16.0012	16.9784	16.7923
cho3	AD3-01	AD	M	74	21		939	672	set01	127.15		156982	2.33364e+06	4.111e+06	18656.9	1.49034e+06	9.19839e+06	9.70978e+06	1.92331e+07	700865	468392	9.06046e+06	3.76111e+07	2.539e+07	7.35675e+06	39359.5	1.06481e+06	3.07987e+06	5.10904e+06	9.79564e+06	3.83921e+06	250045	343853	275268	39387.3	0	5.71074e+06	507454	6.76913e+06	4.64763e+06	1.12464e+07	650393	143332	69851.3	1.24696e+06	1.09991e+07	749311	406409	2.16247e+06
cho3	AD3-02	AD	F	76	21		277	356	set01	129.15		72302.2	2.8125e+06	3.88504e+06	9316.66	1.48178e+06	8.07938e+06	8.65423e+06	1.6353e+07	692740	405579	7.82598e+06	2.99223e+07	2.34682e+07	5.94557e+06	50768.5	999194	2.72939e+06	4.42199e+06	6.97105e+06	4.12953e+06	203474	404037	257818	23546.8	0	3.57355e+06	331455	4.44002e+06	3.12603e+06	5.94458e+06	310364	67135.5	63130.3	917554	6.68456e+06	504714	240206	1.72674e+06
cho3	AD3-03	AD	F	69	22		355	1500	set01	130.15		115145	1.66265e+06	1.37947e+06	4669.12	1.06377e+06	4.15344e+06	5.47209e+06	1.30334e+07	1.2503e+06	302935	6.1295e+06	2.29481e+07	1.85165e+07	7.03748e+06	24386	795499	1.90237e+06	3.58536e+06	8.08915e+06	3.5642e+06	212669	335983	320631	40196	0	5.55528e+06	706461	5.79507e+06	4.91824e+06	7.00159e+06	608452	142045	89697.3	1.19735e+06	1.05545e+07	1.67957e+06	347017	2.75744e+06
cho3	AD3-04	AD	M	58	22		1179	583	set02	128.15		139354	2.33839e+06	3.15461e+06	7188.88	1.28339e+06	6.31723e+06	6.62342e+06	1.2697e+07	603024	428803	6.23538e+06	2.29735e+07	1.74983e+07	4.42003e+06	64633.5	1.01201e+06	2.71985e+06	4.25771e+06	6.23968e+06	3.02023e+06	282844	391940	284578	83239.4	643.356	4.80332e+06	369431	5.09817e+06	3.98619e+06	7.69977e+06	602218	94200.5	61227.4	847649	6.80787e+06	778009	259110	1.68572e+06
cho3	AD3-05	AD	F	71	22		619	670	set02	130.15		193629	3.3193e+06	8.21139e+06	6984	1.94696e+06	1.10871e+07	1.06e+07	1.84561e+07	4.784e+06	692903	8.10746e+06	3.31676e+07	3.30171e+07	1.34383e+07	80889.7	1.27016e+06	3.46545e+06	7.31202e+06	1.47895e+07	5.81391e+06	407911	592200	637219	147865	1059.55	9.35821e+06	480039	8.77372e+06	4.56509e+06	1.15533e+07	482505	158964	150766	1.30796e+06	6.13117e+06	2.71071e+06	177896	2.36234e+06
cho3	AD3-06	AD	F	70	22		313	610	set03	127.15		179062	4.67858e+06	6.41808e+06	15412.8	2.53334e+06	1.26031e+07	9.92119e+06	1.44346e+07	1.1174e+06	578711	7.16627e+06	2.54599e+07	2.5286e+07	5.057e+06	143227	943421	1.92954e+06	4.37958e+06	5.90398e+06	3.41398e+06	316199	297825	250948	40597.6	2503.49	6.72909e+06	361441	7.85864e+06	7.0227e+06	1.44693e+07	1.12043e+06	164992	146357	1.50888e+06	8.28524e+06	1.44724e+06	251576	2.14956e+06
cho3	AD3-07	AD	F	77	23		294	550	set03	129.15		136935	2.90888e+06	4.26127e+06	19544	1.79692e+06	9.94642e+06	7.8597e+06	1.00721e+07	648407	507889	7.93465e+06	2.5064e+07	1.80223e+07	4.98874e+06	153945	1.1988e+06	2.23158e+06	4.5619e+06	7.17039e+06	3.08624e+06	331264	379676	370216	106815	0	6.12361e+06	814427	8.31808e+06	7.5578e+06	1.70634e+07	688126	145557	114061	1.55437e+06	7.60239e+06	780129	213413	1.7223e+06
cho3	AD3-08	AD	F	76	23		329	436	set03	131.15		100289	2.38821e+06	3.5277e+06	17542.6	1.54398e+06	7.03492e+06	7.91933e+06	1.44643e+07	2.01116e+06	511029	7.48988e+06	2.60671e+07	2.55655e+07	8.07462e+06	32297.4	998912	2.36142e+06	4.53323e+06	7.42001e+06	4.40861e+06	250307	364745	255776	119814	0	4.50228e+06	441804	5.39367e+06	3.81041e+06	7.7907e+06	546813	69446.6	76112.9	1.11604e+06	6.11904e+06	1.29506e+06	205598	1.52217e+06
cho3	AD3-09	AD	M	73	23		396	2148	set04	128.15		137438	1.96486e+06	3.23648e+06	5846.23	1.13339e+06	4.97531e+06	7.48651e+06	1.81525e+07	801165	336767	6.26584e+06	2.34364e+07	1.89485e+07	4.93609e+06	90271.7	1.01236e+06	2.84568e+06	3.34235e+06	4.83794e+06	2.70365e+06	362495	304346	289109	45475.2	0	7.50792e+06	588552	6.16481e+06	4.45318e+06	7.57492e+06	446592	171931	123535	1.39584e+06	9.19299e+06	688634	285286	2.17634e+06
cho3	AD3-10	AD	M	72	23		176	582	set04	130.15		151878	3.22233e+06	4.76036e+06	5868.05	1.95242e+06	8.1985e+06	8.7008e+06	1.30319e+07	1.5123e+06	457227	7.00113e+06	2.27092e+07	2.28937e+07	7.06215e+06	73025.1	994209	2.13046e+06	4.64266e+06	7.59833e+06	4.30731e+06	187952	366960	356882	70652.5	0	6.0815e+06	659683	5.3094e+06	6.28062e+06	1.15813e+07	874317	164172	99188.3	1.18994e+06	7.62801e+06	1.87874e+06	175604	2.02573e+06
cho3	AD3-11	AD	F	71	24		639	612	set05	127.15		194681	3.83978e+06	5.80086e+06	8182.29	1.79948e+06	1.07652e+07	1.25439e+07	1.90936e+07	1.19489e+06	553959	8.86778e+06	3.38294e+07	3.24154e+07	6.53511e+06	90228.4	1.15715e+06	2.44088e+06	4.28716e+06	7.21688e+06	4.38117e+06	277192	287922	248525	250205	2145.85	8.50228e+06	621132	1.11469e+07	7.53169e+06	1.82553e+07	971901	196261	151360	2.13735e+06	1.00388e+07	1.49765e+06	236415	1.92757e+06
cho3	AD3-12	AD	F	67	24		420	507	set05	129.15		73044.3	2.32826e+06	4.06748e+06	8930.14	1.40647e+06	8.75384e+06	7.22373e+06	1.27884e+07	1.80833e+06	466493	6.25987e+06	2.43718e+07	2.1825e+07	7.71816e+06	81931.1	971837	2.08821e+06	4.64047e+06	9.56558e+06	4.5155e+06	260405	435981	358753	81217.1	0	7.69199e+06	322302	9.76074e+06	4.80468e+06	1.28472e+07	790702	283528	98336.7	1.199e+06	7.16626e+06	2.42129e+06	163737	1.89284e+06
cho3	AD3-13	AD	F	56	24		454	530	set05	131.15		66572.1	2.82295e+06	4.10787e+06	0	1.56761e+06	7.55916e+06	7.31976e+06	9.57877e+06	936367	534626	6.51336e+06	1.70579e+07	1.59869e+07	4.68441e+06	50661.7	833852	1.59124e+06	3.33249e+06	5.08412e+06	3.08367e+06	175647	259561	245994	95837.9	2145.49	6.04013e+06	723321	7.06282e+06	4.98115e+06	1.59298e+07	859132	108252	106137	1.51394e+06	7.17205e+06	848913	201692	1.63707e+06
cho3	AD3-14	AD	F	65	25		304	182	set06	128.15		77294.3	2.93562e+06	5.05561e+06	17556.6	1.42929e+06	8.79501e+06	8.79276e+06	1.50096e+07	777596	503050	9.19141e+06	2.86729e+07	2.06836e+07	4.72338e+06	105340	1.05803e+06	2.7751e+06	3.69483e+06	6.75256e+06	3.37864e+06	312336	424027	292827	165310	4612.08	8.5242e+06	727999	1.19764e+07	5.8258e+06	1.15723e+07	739396	221173	111249	1.57382e+06	1.06282e+07	1.3686e+06	171696	1.84646e+06
cho3	AD3-15	AD	M	74	25		291	460	set06	130.15		95559.5	3.03306e+06	4.66803e+06	8215.37	1.37554e+06	8.41592e+06	7.72737e+06	1.65466e+07	1.56105e+06	566511	7.91213e+06	2.8959e+07	2.48303e+07	5.29009e+06	129682	1.34563e+06	2.84812e+06	5.24327e+06	7.56265e+06	3.24307e+06	367885	543348	285165	167312	21977.5	1.23893e+07	1.49116e+06	1.47565e+07	5.85758e+06	1.71512e+07	2.08459e+06	173208	129555	1.77018e+06	9.1971e+06	2.80975e+06	276263	2.72335e+06
cho3	AD3-16	AD	F	69	26		523	364	set07	127.15		158672	4.30748e+06	8.46714e+06	12935.6	1.48683e+06	1.26161e+07	1.20056e+07	2.0775e+07	2.52026e+06	733891	8.24392e+06	3.02592e+07	2.52543e+07	5.98922e+06	223331	1.48385e+06	3.52387e+06	5.54975e+06	7.76332e+06	2.73422e+06	527709	660162	434797	177457	2015.5	6.91848e+06	935817	7.25146e+06	6.70898e+06	1.52892e+07	1.07472e+06	158892	106790	1.92054e+06	7.72554e+06	2.20468e+06	296837	2.26309e+06
cho3	AD3-17	AD	M	58	26		261	386	set07	129.15		177157	2.109e+06	3.08373e+06	15253	1.43373e+06	6.90678e+06	6.78945e+06	1.18544e+07	432060	423633	6.01334e+06	2.32349e+07	1.59716e+07	4.00627e+06	156955	940842	2.29876e+06	3.4294e+06	5.75527e+06	2.47854e+06	398209	405885	259549	75938.6	0	2.71695e+06	234482	2.95239e+06	4.89561e+06	8.67998e+06	393440	87660.4	61829.3	920172	7.67384e+06	482552	176074	1.18003e+06
cho3	AD3-18	AD	M	74	23		452	1309	set07	131.15		127033	1.95418e+06	3.49439e+06	14156.5	1.14632e+06	6.17802e+06	8.70823e+06	1.34807e+07	1.16405e+06	385502	7.61231e+06	2.89014e+07	2.44344e+07	5.00645e+06	113339	930009	1.60186e+06	3.99451e+06	6.35463e+06	2.74118e+06	274706	350616	218385	69427.9	347.896	5.90862e+06	713066	4.74876e+06	4.40346e+06	8.71652e+06	723159	126254	90094.3	1.02842e+06	6.80896e+06	1.18696e+06	211028	1.4097e+06
cho3	AD3-19	AD	M	74	23		554	277	set08	128.15		125658	2.38995e+06	3.48496e+06	7078.97	1.20291e+06	6.31422e+06	6.24305e+06	1.0525e+07	744031	383777	4.74187e+06	1.9069e+07	1.5732e+07	3.46397e+06	116722	819425	1.30211e+06	2.48886e+06	4.45501e+06	2.36167e+06	207773	296001	142913	32883.2	2251.75	3.32885e+06	168455	4.25732e+06	2.83263e+06	7.15015e+06	527047	112509	109983	1.00647e+06	6.72397e+06	798085	152424	1.54226e+06
cho3	AD3-20	AD	M	76	24		676	1079	set08	130.15		167450	2.36052e+06	4.90419e+06	4770.02	1.2416e+06	8.85119e+06	8.44806e+06	1.50064e+07	1.08234e+06	380767	7.0338e+06	2.46089e+07	2.04887e+07	6.24927e+06	94082.5	907984	1.54266e+06	3.99309e+06	7.2286e+06	3.87062e+06	230436	306750	207071	58062.9	0	4.50844e+06	366817	4.32779e+06	3.14586e+06	8.5946e+06	377106	132295	90408.6	1.15253e+06	5.40081e+06	568972	177835	1.3043e+06
cho3	AD3-21	AD	F	72	24		367	685	set09	127.15		191331	4.88058e+06	5.33361e+06	17619.6	2.60635e+06	1.18756e+07	9.85435e+06	1.27959e+07	625388	559788	7.13468e+06	2.4019e+07	2.32712e+07	5.93647e+06	111398	1.13197e+06	2.14227e+06	4.29114e+06	5.45364e+06	2.62121e+06	348321	319706	173301	60483.8	0	7.15225e+06	1.54988e+06	9.84959e+06	6.1011e+06	1.80613e+07	1.19273e+06	182255	126334	2.17274e+06	9.58745e+06	1.1189e+06	303760	2.35161e+06
cho3	AD3-22	AD	M	67	25		177	303	set09	129.15		188604	3.14397e+06	4.8944e+06	9496.85	1.63807e+06	7.88235e+06	7.51673e+06	1.38971e+07	2.17495e+06	639561	6.97017e+06	2.13253e+07	2.18273e+07	8.69108e+06	177222	1.21211e+06	2.07577e+06	4.86946e+06	8.17807e+06	3.81374e+06	285818	458579	354374	204736	4996.18	1.28597e+07	1.14642e+06	1.53385e+07	8.18859e+06	2.94027e+07	1.44085e+06	268897	222293	2.94131e+06	1.21205e+07	3.20191e+06	217476	2.99348e+06
cho3	AD3-23	AD	M	81	21		280	820	set09	131.15		62858.6	2.31542e+06	3.51412e+06	9046.88	1.52011e+06	6.62574e+06	6.88521e+06	1.25025e+07	1.70935e+06	423534	5.97543e+06	2.02391e+07	1.94917e+07	7.72808e+06	74270.5	889393	1.64967e+06	3.5509e+06	6.48848e+06	3.2167e+06	231083	390575	267873	89752.7	1382.27	4.63961e+06	382642	5.84946e+06	3.44763e+06	7.59248e+06	443304	127750	87904	857480	5.01379e+06	1.46367e+06	79974.9	1.11569e+06
cho3	AD3-24	AD	F	61	23		590	670	set10	128.15		105790	3.03865e+06	3.83078e+06	10863.7	1.65929e+06	7.80548e+06	6.80339e+06	9.16464e+06	1.00852e+06	561542	5.69406e+06	1.85669e+07	1.80993e+07	7.34219e+06	168155	964032	1.55937e+06	4.4139e+06	7.61776e+06	4.83209e+06	373609	524708	413122	39386.1	0	7.29504e+06	530377	9.30526e+06	3.25236e+06	1.03002e+07	506470	96872.4	61045.9	1.35191e+06	8.14469e+06	1.38746e+06	160828	1.98808e+06
cho3	AD3-25	AD	F	49	21		427	1012	set10	130.15		191293	4.64962e+06	5.73692e+06	18840	2.54781e+06	1.12634e+07	1.37139e+07	2.41741e+07	3.34696e+06	752039	9.42673e+06	4.01974e+07	4.38794e+07	1.38439e+07	106626	1.28561e+06	2.88147e+06	6.15632e+06	1.2864e+07	8.01723e+06	442846	467291	523938	94623.5	0	7.77041e+06	546618	7.11078e+06	7.78801e+06	1.39497e+07	1.45655e+06	189523	109015	1.0658e+06	8.06121e+06	2.1167e+06	117894	1.72728e+06
cho3	Cont3-01	Control	M	63	30		1058	241	set01	128.15		129873	3.11387e+06	3.55537e+06	7031.37	1.64564e+06	6.55268e+06	9.25345e+06	1.875e+07	1.40945e+06	596485	7.49819e+06	2.77854e+07	2.5972e+07	1.04847e+07	62042.8	1.14358e+06	2.67929e+06	4.16392e+06	8.21284e+06	3.86109e+06	163623	396561	335889	67936.3	0	6.72617e+06	878897	8.27525e+06	7.19386e+06	9.53856e+06	1.12676e+06	177672	83983.3	1.4943e+06	9.79598e+06	1.72031e+06	357436	2.42263e+06
cho3	Cont3-02	Control	M	69	30		1380	303	set01	131.15		86394.5	2.14848e+06	2.32164e+06	7010.23	1.58935e+06	6.0294e+06	7.09012e+06	1.40473e+07	1.51378e+06	440730	7.1854e+06	2.53657e+07	2.14177e+07	6.81226e+06	58055.7	1.05919e+06	2.80065e+06	4.87164e+06	7.84626e+06	3.6252e+06	255416	512809	381803	34510	0	5.47316e+06	415934	5.27191e+06	2.69245e+06	4.39874e+06	249552	78607.2	47125.9	601654	5.22909e+06	1.13223e+06	136591	1.34364e+06
cho3	Cont3-03	Control	F	69	30		1150	350	set02	127.15		246935	3.83506e+06	1.01174e+07	18711.3	2.16332e+06	1.45827e+07	1.34578e+07	1.93814e+07	1.74218e+06	549164	8.09404e+06	3.29091e+07	2.62158e+07	5.32915e+06	75048.6	992203	2.08654e+06	5.36231e+06	6.60275e+06	2.33329e+06	226034	286620	186990	72157.4	1712.86	4.63156e+06	344495	4.94152e+06	5.16362e+06	1.24022e+07	969306	148370	97604.1	1.25188e+06	7.19973e+06	1.14517e+06	279645	1.73792e+06
cho3	Cont3-04	Control	F	76	30		482	107	set02	129.15		43731.1	1.56857e+06	3.83759e+06	7392.88	870682	6.00301e+06	5.62058e+06	1.12001e+07	2.5466e+06	271583	5.03572e+06	2.01066e+07	1.89448e+07	7.0131e+06	91117.6	723760	2.08984e+06	4.25962e+06	9.48902e+06	3.92757e+06	218575	305865	352912	41816.8	356.114	6.16896e+06	226395	5.43053e+06	3.26269e+06	7.18923e+06	695174	132648	67259.1	611202	4.79545e+06	2.16784e+06	94734.3	1.68948e+06
cho3	Cont3-05	Control	F	63	30		1123	358	set02	131.15		146128	2.21333e+06	4.325e+06	4669.12	1.57701e+06	8.19319e+06	8.13587e+06	1.03464e+07	1.29974e+06	549745	6.64026e+06	2.4567e+07	2.06418e+07	6.83995e+06	57737.9	1.05739e+06	2.2335e+06	4.84018e+06	9.48258e+06	4.61089e+06	283289	496525	332460	110028	357.284	9.84995e+06	600882	9.89039e+06	5.53171e+06	1.32442e+07	755482	157192	184250	1.35727e+06	7.46064e+06	1.61139e+06	182519	2.02155e+06
cho3	Cont3-06	Control	M	67	30		747	238	set03	128.15		120898	2.52805e+06	3.84888e+06	16500.1	1.16214e+06	5.29691e+06	9.16141e+06	2.09794e+07	1.18365e+06	399213	7.06208e+06	2.73177e+07	2.30822e+07	6.02592e+06	65975.9	970899	2.6556e+06	3.41465e+06	5.1647e+06	3.00132e+06	179255	274875	138782	88526.3	3935.85	5.3237e+06	906940	6.1176e+06	3.80393e+06	5.57622e+06	360363	120209	81035.7	1.01836e+06	6.91323e+06	832451	252995	1.69204e+06
cho3	Cont3-07	Control	F	68	30		1285	259	set03	130.15		236804	3.5491e+06	5.40003e+06	24819.2	2.17164e+06	9.65702e+06	1.17599e+07	2.48696e+07	1.3974e+06	585304	1.02438e+07	3.97476e+07	3.38661e+07	9.06835e+06	72917.4	1.17535e+06	2.82136e+06	4.8532e+06	8.51344e+06	5.18169e+06	268636	378995	266090	76755.5	0	7.11276e+06	431199	7.19526e+06	4.86609e+06	9.29461e+06	695115	145095	129388	1.38393e+06	9.86345e+06	1.16008e+06	273105	2.2191e+06
cho3	Cont3-08	Control	F	73	30		594	191	set04	127.15		131806	3.82637e+06	6.48301e+06	4698.17	2.24562e+06	1.15581e+07	1.00716e+07	1.60982e+07	1.66647e+06	497352	8.65764e+06	2.85535e+07	2.51851e+07	7.65011e+06	97096.8	1.08879e+06	2.24385e+06	5.67712e+06	9.89269e+06	4.70302e+06	339395	464854	320156	19486.4	715.284	4.79652e+06	235394	5.06118e+06	2.75599e+06	5.28093e+06	649862	78220.9	56871.2	606323	4.50806e+06	1.15225e+06	99139.8	1.25534e+06
cho3	Cont3-09	Control	M	69	30		686	152	set04	129.15		225027	2.99623e+06	4.51166e+06	16418.2	2.43345e+06	9.48305e+06	1.12102e+07	2.3211e+07	1.40804e+06	504594	1.0067e+07	4.21245e+07	3.20519e+07	6.02182e+06	63740.3	1.54256e+06	4.70824e+06	6.17282e+06	8.1474e+06	3.76188e+06	422804	616329	311798	63350.6	0	6.21281e+06	351823	7.03489e+06	3.97354e+06	7.92767e+06	521538	94493.3	104400	1.2419e+06	9.07351e+06	1.18938e+06	274926	2.07816e+06
cho3	Cont3-10	Control	M	72	30		1147	476	set04	131.15		133243	3.00356e+06	4.26225e+06	37441.7	2.12793e+06	7.80263e+06	9.57655e+06	2.0379e+07	1.33879e+06	363555	8.222e+06	3.42817e+07	2.90847e+07	7.41259e+06	91063.7	1.1586e+06	2.85879e+06	5.4538e+06	9.51306e+06	4.89568e+06	393982	411947	390301	35305.5	643.356	3.33963e+06	229889	3.7145e+06	2.95594e+06	5.91476e+06	429840	101756	52437.7	843772	6.63833e+06	907665	169227	1.43852e+06
cho3	Cont3-11	Control	F	66	30		695	264	set05	128.15		78453.9	1.84867e+06	2.23996e+06	9398.69	963419	4.30544e+06	5.73665e+06	1.09033e+07	576773	387681	7.00886e+06	2.22521e+07	1.58117e+07	5.01204e+06	43115.3	860670	1.91064e+06	3.20202e+06	6.63985e+06	3.47412e+06	289226	277589	307564	33696.4	1430.57	6.3015e+06	350942	7.14453e+06	5.15138e+06	1.10069e+07	617631	155308	181598	1.71834e+06	8.27732e+06	819396	162773	1.42262e+06
cho3	Cont3-12	Control	F	72	30		724	302	set05	130.15		160873	4.43145e+06	8.34511e+06	39842.9	2.72129e+06	1.51337e+07	1.46816e+07	2.36866e+07	2.32222e+06	605598	1.1389e+07	4.09694e+07	3.55549e+07	8.73506e+06	141085	1.31971e+06	3.03711e+06	5.83078e+06	9.63234e+06	4.84086e+06	320653	452623	294637	49942.4	0	6.48626e+06	463811	7.59894e+06	3.85684e+06	1.11525e+07	630661	160954	83596	1.44434e+06	7.85519e+06	1.17227e+06	207306	2.05096e+06
cho3	Cont3-13	Control	F	69	30		1023	186	set06	127.15		85335.3	3.21588e+06	5.69281e+06	4682.23	1.63595e+06	9.0544e+06	1.017e+07	1.97044e+07	892724	451552	8.8908e+06	3.05302e+07	2.66195e+07	7.00098e+06	34751.8	1.00974e+06	1.70691e+06	4.45432e+06	7.52982e+06	4.52663e+06	199455	276160	222859	68219.4	0	9.67956e+06	707794	1.08779e+07	5.09462e+06	1.17935e+07	578305	206964	119528	1.30771e+06	1.02288e+07	994396	214706	2.12377e+06
cho3	Cont3-14	Control	F	62	30		854	123	set06	129.15		142077	2.35014e+06	5.148e+06	9431	1.25095e+06	7.33897e+06	7.97347e+06	1.30867e+07	3.81071e+06	412253	6.12406e+06	2.11763e+07	2.47318e+07	7.91596e+06	35825.4	613446	1.30569e+06	3.43901e+06	7.48977e+06	4.73e+06	187234	274793	207007	198971	5983.68	1.2734e+07	571280	1.26566e+07	4.38927e+06	1.16426e+07	578543	280075	120064	1.40289e+06	6.74254e+06	4.25095e+06	64350.4	1.42036e+06
cho3	Cont3-15	Control	F	62	30		899	239	set06	131.15		94536.5	2.53091e+06	3.94531e+06	23521.1	1.46334e+06	7.3896e+06	6.42641e+06	1.0229e+07	920048	481999	5.71743e+06	2.02115e+07	1.97097e+07	5.21598e+06	103118	849274	1.88502e+06	3.79269e+06	7.3206e+06	3.99651e+06	313063	453581	236855	44229.5	715.284	7.73069e+06	350021	7.16038e+06	4.0699e+06	8.69152e+06	872902	208658	154256	1.08411e+06	8.06332e+06	1.55692e+06	150218	2.09106e+06
cho3	Cont3-16	Control	F	73	30		425	329	set07	128.15		101543	2.35776e+06	4.12242e+06	7039.31	1.02196e+06	5.9468e+06	7.43218e+06	1.148e+07	1.32025e+06	499989	5.31077e+06	1.79417e+07	1.72843e+07	3.52818e+06	55563.2	774998	1.72794e+06	3.12987e+06	4.26039e+06	1.82166e+06	239313	269297	189146	110872	0	5.95141e+06	534776	6.4958e+06	3.95248e+06	1.04827e+07	601540	125236	113615	1.40256e+06	7.56547e+06	1.51458e+06	208770	2.07875e+06
cho3	Cont3-17	Control	M	66	30		1662	445	set07	130.15		270129	3.40776e+06	5.24099e+06	28400.4	2.41877e+06	1.20706e+07	1.25209e+07	1.6049e+07	1.85588e+06	644935	8.93771e+06	3.69231e+07	3.26041e+07	7.90389e+06	205525	1.21516e+06	2.60128e+06	6.28158e+06	1.29521e+07	5.11874e+06	460138	557688	589429	31262	357.284	6.94754e+06	367715	7.07258e+06	4.26847e+06	9.62907e+06	337260	197750	113169	891501	7.30912e+06	1.18956e+06	138225	1.64349e+06
cho3	Cont3-18	Control	M	64	30		547	263	set08	127.15		156152	3.51119e+06	5.14389e+06	7078.97	1.69249e+06	9.51694e+06	1.14306e+07	2.10864e+07	1.16722e+06	531110	8.97204e+06	3.8746e+07	3.04419e+07	6.77788e+06	115845	1.36218e+06	3.32508e+06	5.30471e+06	8.78664e+06	4.6441e+06	391884	483158	342993	170593	1429.85	6.85268e+06	347058	6.90665e+06	7.09402e+06	1.56381e+07	1.17553e+06	209522	141099	1.41829e+06	8.62377e+06	962012	153131	1.4717e+06
cho3	Cont3-19	Control	M	67	30		805	204	set08	129.15		157433	2.45107e+06	3.95626e+06	17565.2	1.48227e+06	7.76369e+06	7.4381e+06	1.17813e+07	888850	313241	6.24413e+06	2.37461e+07	1.99632e+07	5.14033e+06	61408	635271	1.32604e+06	3.01349e+06	5.4431e+06	2.84864e+06	146225	217836	153041	125897	2862.21	4.96192e+06	475337	4.13302e+06	4.71293e+06	8.72357e+06	735257	139114	79232.6	1.1747e+06	6.94778e+06	864145	150917	1.61402e+06
cho3	Cont3-20	Control	M	71	30		1116	216	set08	131.15		209184	3.59211e+06	6.20238e+06	28363.8	1.73773e+06	1.09753e+07	1.22634e+07	1.96596e+07	1.19094e+06	507248	8.00679e+06	3.11062e+07	2.94328e+07	7.21572e+06	105471	1.07035e+06	2.20991e+06	4.67274e+06	7.7456e+06	3.89547e+06	230559	380552	214676	38568	54.8009	5.62597e+06	593250	5.44141e+06	5.74317e+06	1.29569e+07	671313	223582	127566	1.36238e+06	7.13332e+06	1.06542e+06	283220	1.55428e+06
cho3	Cont3-21	Control	F	66	30		767	302	set09	128.15		175279	3.2575e+06	4.23385e+06	7118.56	2.24522e+06	9.64393e+06	8.9379e+06	1.24732e+07	766123	552137	8.29995e+06	3.02933e+07	2.1546e+07	4.03017e+06	77757.7	1.21425e+06	2.1827e+06	3.94819e+06	5.85511e+06	2.66376e+06	189943	216603	201183	153529	152.38	4.91544e+06	403970	7.94958e+06	6.7035e+06	1.45775e+07	518723	165984	114926	1.71602e+06	7.8271e+06	903964	167132	1.48413e+06
cho3	Cont3-22	Control	M	72	30		598	132	set09	130.15		295928	4.6399e+06	6.84623e+06	24957.6	2.44813e+06	1.22322e+07	1.14724e+07	1.88814e+07	2.31925e+06	577390	8.1205e+06	3.1586e+07	3.0531e+07	8.34814e+06	120522	1.09215e+06	2.08962e+06	4.58001e+06	7.51595e+06	4.82235e+06	339502	399445	336660	255161	715.284	5.48415e+06	405821	6.65484e+06	6.37918e+06	1.63695e+07	1.25297e+06	203503	127226	1.49671e+06	9.58273e+06	1.95521e+06	147962	2.04733e+06
cho3	Cont3-23	Control	M	62	30		594	107	set10	127.15		181924	3.10371e+06	5.68468e+06	28169.3	1.76096e+06	9.9206e+06	9.13491e+06	1.22978e+07	890686	594213	7.50607e+06	2.3109e+07	1.94398e+07	4.25616e+06	118139	1.09392e+06	2.11766e+06	3.69528e+06	4.59692e+06	2.30344e+06	376734	304175	209494	84474.4	1046.79	7.88209e+06	608073	8.64311e+06	6.23739e+06	1.91831e+07	1.12401e+06	202968	169247	1.91331e+06	9.50173e+06	1.06772e+06	172331	2.09917e+06
cho3	Cont3-24	Control	F	61	30		896	131	set10	129.15		153872	3.24613e+06	8.28632e+06	22635.6	1.80867e+06	1.0814e+07	1.38274e+07	2.83777e+07	1.5237e+06	374850	9.13756e+06	3.5471e+07	2.87208e+07	7.96124e+06	77591	776459	1.99229e+06	4.14828e+06	8.92304e+06	4.26431e+06	206806	360144	207418	35321.6	0	3.21531e+06	236447	3.97483e+06	2.91178e+06	7.30034e+06	290548	78083	51738.2	956112	4.88903e+06	569351	83275.3	992109
cho3	Cont3-25	Control	M	60	30		443	130	set10	131.15		168575	2.49639e+06	3.97114e+06	12957.5	1.8184e+06	9.1766e+06	6.46054e+06	1.05989e+07	1.03219e+06	468917	6.58313e+06	2.02725e+07	1.71477e+07	4.57636e+06	115800	1.10926e+06	2.40248e+06	3.72615e+06	5.50331e+06	2.55596e+06	371163	417582	301564	55219.2	1430.57	4.61766e+06	450488	4.88597e+06	4.39632e+06	9.70327e+06	561450	110829	77853.9	1.14054e+06	7.47056e+06	873224	159763	1.63774e+06
						QC sample area
											TMT-lipid	ePE(34:0)	ePE(34:1)	ePE(34:2)	ePE(36:0)	ePE(36:1)	ePE(36:2)	ePE(36:3)	ePE(36:4)	ePE(36:5)	ePE(38:1)	ePE(38:3)	ePE(38:4)	ePE(38:5)	ePE(38:6)	ePE(40:2)	ePE(40:3)	ePE(40:4)	ePE(40:5)	ePE(40:6)	ePE(40:7)	ePE(42:4)	ePE(42:5)	ePE(42:6)	LPE(14:0)	LPE(14:1)	LPE(16:0)	LPE(16:1)	LPE(18:0)	LPE(18:1)	LPE(18:2)	LPE(18:3)	LPE(20:1)	LPE(20:2)	LPE(20:3)	LPE(20:4)	LPE(20:5)	LPE(22:4)	LPE(22:5)
											Q1	933.7	931.7	929.7	961.75	959.75	957.7	955.7	953.7	951.65	987.75	983.75	981.7	979.7	977.75	1013.65	1011.75	1009.75	1007.75	1005.75	1003.75	1037.75	1035.75	1033.8	655.4	653.4	683.45	681.45	711.5	709.45	707.45	705.45	737.5	735.5	733.45	731.45	729.45	759.5	757.45
											peak area integration start (min)	21.561	20.9474	20.4058	22.177	21.644	21.058	20.2256	20.076	19.907	20.6458	20.3451	20.3461	19.996	20.149	22.394	20.9056	21.623	20.599	20.4656	20.1967	21.801	21.797	21.744	15.5201	14.914	16.2482	15.7651	16.9794	16.3812	15.9592	15.5061	17.1474	16.6823	16.3222	15.8811	15.5151	16.5203	15.7621
								MS	set	Q3	peak area integration end (min)	22.077	21.476	20.9305	22.616	22.099	21.902	21.414	21.109	20.4357	23.115	22.06	21.652	21.362	20.6507	22.943	22.766	22.363	21.831	21.403	20.9903	22.954	22.153	21.982	15.8941	15.256	16.8253	16.2192	17.4265	16.9574	16.4423	16.0512	17.5385	17.0554	16.7613	16.5323	16.0012	16.9784	16.7923
								LCMS-8060	set_001	126.15		91611.6	2.38439e+06	4.31288e+06	17600.6	1.47848e+06	7.95886e+06	7.03377e+06	1.34534e+07	1.1836e+06	302405	5.34676e+06	2.22731e+07	1.87929e+07	6.23605e+06	59023.7	669594	1.88655e+06	3.44855e+06	6.61808e+06	3.30461e+06	217472	309352	228358	73090.6	66606.9	5.111e+06	485250	5.55039e+06	4.16247e+06	8.11182e+06	587688	126227	81590.9	1.11642e+06	6.617e+06	1.10016e+06	159079	1.41386e+06
								LCMS-8060	set_002	126.15		139545	2.55682e+06	4.86782e+06	11667	1.50193e+06	7.20764e+06	7.83882e+06	1.24439e+07	1.20956e+06	410153	5.63619e+06	2.258e+07	2.08888e+07	5.68364e+06	49632.3	744463	2.01013e+06	3.82224e+06	7.18673e+06	3.01619e+06	200693	411776	196648	73785.8	64587.6	5.90007e+06	565846	6.10423e+06	4.76273e+06	8.99907e+06	646441	121239	101338	1.23668e+06	7.3229e+06	1.21524e+06	191090	1.52408e+06
								LCMS-8060	set_003	126.15		105020	2.76846e+06	4.25858e+06	8169.52	1.70023e+06	8.08667e+06	7.0949e+06	1.38239e+07	1.12465e+06	420638	5.58613e+06	2.35944e+07	2.13467e+07	5.46497e+06	61667	899269	2.06219e+06	3.66619e+06	7.06975e+06	3.62848e+06	197470	351821	263665	66592.8	61108.6	5.54992e+06	556848	5.99111e+06	4.44957e+06	9.87462e+06	710005	128710	105716	1.19727e+06	7.32278e+06	1.31458e+06	214467	1.58073e+06
								LCMS-8060	set_004	126.15		135947	2.80898e+06	4.49199e+06	12858.9	1.72109e+06	7.01984e+06	7.11619e+06	1.31965e+07	1.25723e+06	389912	5.36521e+06	2.14606e+07	1.98286e+07	5.38482e+06	78703.3	805154	2.12091e+06	3.59485e+06	6.36737e+06	3.23212e+06	237606	252005	292471	62130.8	59775.7	5.62354e+06	499389	5.68539e+06	4.25503e+06	9.14303e+06	648758	157171	73541.8	1.07e+06	7.22094e+06	1.12003e+06	174697	1.44507e+06
								LCMS-8060	set_005	126.15		123764	2.72467e+06	4.44515e+06	10528.5	1.56857e+06	7.45919e+06	7.17456e+06	1.37313e+07	1.16571e+06	455491	5.59986e+06	2.27363e+07	1.99886e+07	5.47893e+06	89841.1	685346	1.84037e+06	3.79413e+06	6.37937e+06	3.37591e+06	241191	365611	275545	72274.1	64335.3	5.48529e+06	504712	6.51135e+06	4.19402e+06	1.02481e+07	692608	138051	78130.7	1.21265e+06	6.87052e+06	1.19845e+06	161042	1.46248e+06
								LCMS-8060	set_006	126.15		84043.6	2.44183e+06	4.32668e+06	7041.49	1.36812e+06	6.97267e+06	6.99264e+06	1.29466e+07	1.05022e+06	372003	5.10728e+06	2.14652e+07	1.80946e+07	4.83137e+06	62550.7	568665	1.95112e+06	3.4187e+06	6.16291e+06	3.03517e+06	230112	352285	286080	75105.8	55323.9	7.05181e+06	447124	8.25102e+06	3.74123e+06	9.05915e+06	641947	130949	108123	1.00088e+06	6.62243e+06	1.20477e+06	157612	1.30242e+06
								LCMS-8060	set_007	126.15		123897	2.72702e+06	4.4204e+06	2353.35	1.29025e+06	7.53078e+06	7.82639e+06	1.44424e+07	1.17979e+06	412287	5.32529e+06	2.34413e+07	1.89499e+07	5.01357e+06	98357.2	720426	1.94264e+06	3.54751e+06	6.78723e+06	2.7767e+06	231988	311754	252471	86909.6	55876.2	5.79087e+06	518780	5.82612e+06	4.4162e+06	9.40805e+06	666382	144673	106786	1.19706e+06	7.3116e+06	1.22711e+06	196881	1.48476e+06
								LCMS-8060	set_008	126.15		97537.7	2.5636e+06	4.10567e+06	18839	1.53784e+06	7.64032e+06	7.20379e+06	1.40047e+07	1.22678e+06	406391	5.24742e+06	2.13695e+07	1.9219e+07	5.34054e+06	100605	715949	2.19632e+06	3.35969e+06	6.14171e+06	2.75404e+06	174024	339457	249848	82027.8	47683.6	5.68515e+06	486398	5.53267e+06	4.15351e+06	9.50933e+06	660903	166866	76445.1	1.10408e+06	6.81597e+06	1.14018e+06	136827	1.32165e+06
								LCMS-8060	set_009	126.15		105897	2.96672e+06	4.41277e+06	13075.5	1.40226e+06	8.45961e+06	7.62102e+06	1.45575e+07	1.2233e+06	384206	5.62434e+06	2.36105e+07	2.15334e+07	6.46933e+06	108989	823833	2.11049e+06	3.70188e+06	6.56254e+06	3.04576e+06	308751	292656	291399	102748	71040.1	6.86498e+06	515451	8.48966e+06	4.438e+06	1.08378e+07	730246	156661	87640.8	1.15908e+06	7.49769e+06	1.25838e+06	168433	1.40177e+06
								LCMS-8060	set_010	126.15		123676	2.86155e+06	4.58761e+06	11720.2	1.47345e+06	7.72353e+06	7.73049e+06	1.45143e+07	1.20725e+06	373367	5.28056e+06	2.29713e+07	2.15873e+07	6.73964e+06	107739	822103	2.14577e+06	3.86213e+06	5.51207e+06	3.72921e+06	231265	396488	304960	89343.5	57394.5	6.3974e+06	523802	6.37865e+06	4.5794e+06	1.0864e+07	703902	187040	97126.2	1.37039e+06	7.69355e+06	1.2604e+06	188494	1.47537e+06
[truncated: 37 more columns]
